# Supplementary material for: Decomposing working memory subprocesses with the reference-back paradigm: Event-related potentials and age-related differences
Source: PLoS One. 2024 Dec 4;19(12):e0307351. doi: 10.1371/journal.pone.0307351 (PMC11616816; doi:10.1371/journal.pone.0307351)
Supplement: S1 File — (XLSX) [file pone.0307351.s001.xlsx]

## Sheet: overall_error_data
ID	AGE GROUP	accuracy	incorrect	miss		Row Labels	Average of accuracy	StdDevp of accuracy	Average of incorrect	StdDevp of incorrect	Average of miss	StdDevp of miss			Overall difference between the age groups (older-younger)
101	older	0.775106	0.193777	0.0311174		older	0.808128	0.0710407	0.141463	0.0648018	0.0504091	0.0298806			accuracy	incorrect		miss
102	older	0.894366	0.0802817	0.0253521		younger	0.859006	0.0673179	0.109839	0.0651297	0.0311546	0.0197767			-0.0508781	0.0316235		0.0192546
103	older	0.717913	0.232722	0.0493653
104	older	0.867792	0.0900141	0.0421941
105	older	0.827004	0.133615	0.0393812
106	older	0.876231	0.0745429	0.0492264
107	older	0.857947	0.111111	0.0309423
108	older	0.673699	0.303797	0.0225035
109	older	0.71308	0.254571	0.0323488
111	older	0.840621	0.110014	0.0493653
113	older	0.788732	0.192958	0.0183099
114	older	0.767705	0.113314	0.11898
117	older	0.774648	0.157746	0.0676056
118	older	0.673267	0.240453	0.0862801
119	older	0.746799	0.118065	0.135135
120	older	0.831683	0.110325	0.0579915
122	older	0.84887	0.117232	0.0338983
123	older	0.922644	0.0506329	0.0267229
124	older	0.85654	0.0984529	0.045007
125	older	0.815078	0.1266	0.0583215
126	older	0.742254	0.171831	0.0859155
129	older	0.902954	0.0703235	0.0267229
130	older	0.872011	0.101266	0.0267229
3	younger	0.902954	0.0773558	0.0196906
4	younger	0.797468	0.181435	0.021097
5	younger	0.871831	0.107042	0.0211268
6	younger	0.849296	0.116901	0.0338028
8	younger	0.894515	0.0731364	0.0323488
9	younger	0.917018	0.0492264	0.0337553
10	younger	0.877637	0.101266	0.021097
12	younger	0.893108	0.0872011	0.0196906
13	younger	0.957806	0.021097	0.021097
15	younger	0.867792	0.109705	0.0225035
16	younger	0.894515	0.0843882	0.021097
17	younger	0.834037	0.142053	0.02391
18	younger	0.765205	0.183876	0.0509194
19	younger	0.79096	0.0960452	0.112994
20	younger	0.720113	0.265823	0.0140647
21	younger	0.786217	0.180028	0.0337553
22	younger	0.925352	0.0507042	0.0239437
23	younger	0.940928	0.0351617	0.02391
24	younger	0.919831	0.0534459	0.0267229
25	younger	0.881857	0.0576653	0.0604782
26	younger	0.884669	0.092827	0.0225035
27	younger	0.891702	0.0815752	0.0267229
28	younger	0.864979	0.106892	0.0281294
29	younger	0.686357	0.281294	0.0323488

## Sheet: overall_error_stat
Comparing the overall difference in errors
accuracy
						95% CI for the Hodges-Lehmann estimate			95% CI for rank biserial correlation				95% CI (credible interval)
	Test	Statistic	df	p	Hodges-Lehmann estimate	Lower	Upper	Rank biserial correlation	Lower	Upper	BF10	Median	Lower	Upper
older group vs. younger group	Mann-Whitney	154		0.01	-0.049	-0.093	-0.014	-0.442	-0.669	-0.14	4.858	-0.639	-1.214	-0.095
incorrect
						95% CI for the Hodges-Lehmann estimate			95% CI for rank biserial correlation				95% CI (credible interval)
	Test	Statistic	df	p	Hodges-Lehmann estimate	Lower	Upper	Rank biserial correlation	Lower	Upper	BF10	Median	Lower	Upper
older group vs. younger group	Mann-Whitney	373.5		0.039	0.029	0.001	0.062	0.353	0.035	0.606	1.477	0.482	-0.032	1.047
miss
						95% CI for the Hodges-Lehmann estimate			95% CI for rank biserial correlation				95% CI (credible interval)
	Test	Statistic	df	p	Hodges-Lehmann estimate	Lower	Upper	Rank biserial correlation	Lower	Upper	BF10	Median	Lower	Upper
older group vs. younger group	Mann-Whitney	422		0.002	0.013	0.006	0.025	0.529	0.25	0.727	9.387	0.728	0.159	1.314

## Sheet: substitution_error_data
ID	AGE GROUP	TRIAL TYPE	GATE SWITCH	RESPONSE	incorrect	miss			Row Labels	Average of incorrect	StdDevp of incorrect	Average of miss	StdDevp of miss				Difference in the effect between the age groups
101	older	Reference	No-switch	Same	0	0.0310078			older								Substitution
102	older	Reference	No-switch	Same	0	0.00763359			Comparison								incorrect	miss
103	older	Reference	No-switch	Same	0.251908	0.0381679			Switch							Younger group	0.033564	0.026213
104	older	Reference	No-switch	Same	0.0610687	0.0305344			Different	0.170686	0.0860233	0.033188	0.0445058			Older group	0.157684	0.0579611
105	older	Reference	No-switch	Same	0.130081	0.0243902			Same	0.10099	0.0680925	0.0300898	0.0337065			Difference (older-younger)	0.12412	0.0317481
106	older	Reference	No-switch	Same	0.00763359	0.0229008			No-switch
107	older	Reference	No-switch	Same	0.0534351	0.0152672			Different	0.126819	0.100586	0.0351096	0.0263365
108	older	Reference	No-switch	Same	0.0992366	0			Same	0.1459	0.072252	0.0434665	0.0268383				Difference in the effect between the age groups
109	older	Reference	No-switch	Same	0.047619	0.047619			Reference								Reference matching		Comparison matching		Substitution
111	older	Reference	No-switch	Same	0.0538462	0.0384615			Switch								incorrect	miss	incorrect	miss	incorrect	miss
113	older	Reference	No-switch	Same	0.0534351	0			Different	0.3014	0.160371	0.11465	0.0977405			Younger group	0.0406908	0.0201595	0.00712682	-0.00605342	0.033564	0.026213
114	older	Reference	No-switch	Same	0.0534351	0.0610687			Same	0.0716475	0.0660729	0.0633131	0.0719003			Older group	0.138603	0.0496041	-0.0190811	-0.00835698	0.157684	0.0579611
117	older	Reference	No-switch	Same	0.0381679	0.0381679			No-switch							Difference (older-younger)	0.0979122	0.0294446	-0.0262079	-0.00230356	0.12412	0.0317481
118	older	Reference	No-switch	Same	0.124031	0.0542636			Different	0.204249	0.13189	0.0807052	0.0374988
119	older	Reference	No-switch	Same	0.048	0.088			Same	0.0656456	0.0520025	0.0311011	0.0205758
120	older	Reference	No-switch	Same	0.0393701	0.023622			younger
122	older	Reference	No-switch	Same	0.0687023	0.0152672			Comparison
123	older	Reference	No-switch	Same	0.0763359	0.0229008			Switch
124	older	Reference	No-switch	Same	0.0381679	0.0305344			Different	0.117207	0.0813107	0.0232878	0.0254992
125	older	Reference	No-switch	Same	0.100775	0.0155039			Same	0.0838574	0.0602667	0.0223388	0.0285898
126	older	Reference	No-switch	Same	0.0873016	0.0634921			No-switch
129	older	Reference	No-switch	Same	0.0314961	0.023622			Different	0.100877	0.0873941	0.0242234	0.0239234
130	older	Reference	No-switch	Same	0.0458015	0.0229008			Same	0.09375	0.0915906	0.0302768	0.0233688
101	older	Reference	No-switch	Different	0.363636	0.0743802			Reference
102	older	Reference	No-switch	Different	0.097561	0.0569106			Switch
103	older	Reference	No-switch	Different	0.308943	0.0569106			Different	0.168481	0.122257	0.0555198	0.050527
104	older	Reference	No-switch	Different	0.170732	0.0650407			Same	0.0948561	0.0839926	0.0355529	0.0400165
105	older	Reference	No-switch	Different	0.136364	0.0681818			No-switch
106	older	Reference	No-switch	Different	0.0894309	0.0487805			Different	0.139402	0.133993	0.0435709	0.023834
107	older	Reference	No-switch	Different	0.203252	0.0487805			Same	0.0987112	0.0512264	0.0234114	0.0203507
108	older	Reference	No-switch	Different	0.195122	0.0569106
109	older	Reference	No-switch	Different	0.578125	0.0546875
111	older	Reference	No-switch	Different	0.186992	0.0813008
113	older	Reference	No-switch	Different	0.311475	0.0491803
114	older	Reference	No-switch	Different	0.133333	0.133333			Substitution
117	older	Reference	No-switch	Different	0.286885	0.131148			Row Labels	Average of incorrect	StdDevp of incorrect	Average of miss	StdDevp of miss			Overall presence of the effect
118	older	Reference	No-switch	Different	0.495868	0.107438			Comparison							Substitution
119	older	Reference	No-switch	Different	0.177419	0.209677			Switch							incorrect	miss
120	older	Reference	No-switch	Different	0.0708661	0.0629921			Different	0.143378	0.087818	0.0281326	0.0364119			0.0943037	0.0417493
122	older	Reference	No-switch	Different	0.139344	0.0819672			Same	0.0922415	0.0647842	0.0261318	0.0314384
123	older	Reference	No-switch	Different	0.0162602	0.0650407			No-switch
124	older	Reference	No-switch	Different	0.162602	0.0650407			Different	0.113572	0.0949709	0.0295507	0.0257156			Overall presence of the effect
125	older	Reference	No-switch	Different	0.208333	0.125			Same	0.11927	0.0867058	0.0367314	0.0259772			Reference matching		Comparison matching		Substitution
126	older	Reference	No-switch	Different	0.173228	0.0866142			Reference							incorrect	miss	incorrect	miss	incorrect	miss
129	older	Reference	No-switch	Different	0.078125	0.078125			Switch							0.0886053	0.0345686	-0.00569834	-0.00718069	0.0943037	0.0417493
130	older	Reference	No-switch	Different	0.113821	0.0487805			Different	0.233526	0.156949	0.084456	0.0827788
101	older	Reference	Switch	Same	0.0769231	0			Same	0.0834987	0.0766381	0.0491377	0.0594987
102	older	Reference	Switch	Same	0.0576923	0.0192308			No-switch
103	older	Reference	Switch	Same	0.156863	0.0392157			Different	0.171135	0.136862	0.061743	0.03637
104	older	Reference	Switch	Same	0.0384615	0.0384615			Same	0.0825302	0.05419	0.0271744	0.0208192
105	older	Reference	Switch	Same	0.0943396	0.0377358
106	older	Reference	Switch	Same	0.0961538	0.0961538
107	older	Reference	Switch	Same	0.0769231	0			Age
108	older	Reference	Switch	Same	0.326923	0			TRIAL TYPE	(All)
109	older	Reference	Switch	Same	0	0.0465116			GATE SWITCH	No-switch
111	older	Reference	Switch	Same	0.0769231	0.0769231			RESPONSE	(All)
113	older	Reference	Switch	Same	0.0384615	0
114	older	Reference	Switch	Same	0.0576923	0.134615			Row Labels	Average of incorrect	StdDevp of incorrect	Average of miss	StdDevp of miss			Overall difference between the age groups (older-younger)
117	older	Reference	Switch	Same	0.0192308	0.115385			older	0.135653	0.106333	0.0475956	0.0345858			incorrect	miss
118	older	Reference	Switch	Same	0.134615	0.0384615			younger	0.108185	0.0973792	0.0303706	0.0242957			0.0274681	0.017225
119	older	Reference	Switch	Same	0.0384615	0.269231
120	older	Reference	Switch	Same	0.0769231	0.0576923
122	older	Reference	Switch	Same	0.0576923	0.0192308
123	older	Reference	Switch	Same	0.0576923	0.0384615			Updating
124	older	Reference	Switch	Same	0	0.0961538			GATE SWITCH	No-switch
125	older	Reference	Switch	Same	0.0192308	0.0576923			RESPONSE	(All)
126	older	Reference	Switch	Same	0.0697674	0.255814
129	older	Reference	Switch	Same	0.0192308	0			Row Labels	Average of incorrect	StdDevp of incorrect	Average of miss	StdDevp of miss			Overall effect of updating
130	older	Reference	Switch	Same	0.0576923	0.0192308			Comparison	0.116421	0.0909769	0.033141	0.0260949			incorrect	miss
101	older	Reference	Switch	Different	0.466667	0.0444444			Reference	0.126833	0.113122	0.0444587	0.0343053			0.010412	0.0113177
102	older	Reference	Switch	Different	0.295455	0.0454545
103	older	Reference	Switch	Different	0.355556	0.0888889
104	older	Reference	Switch	Different	0.222222	0.111111
105	older	Reference	Switch	Different	0.116279	0.186047			Matching
106	older	Reference	Switch	Different	0.111111	0.111111			TRIAL TYPE	(All)
107	older	Reference	Switch	Different	0.244444	0.0444444			GATE SWITCH	No-switch
108	older	Reference	Switch	Different	0.688889	0.0222222
109	older	Reference	Switch	Different	0.648148	0.037037			Row Labels	Average of incorrect	StdDevp of incorrect	Average of miss	StdDevp of miss			Overall effect of matching
111	older	Reference	Switch	Different	0.136364	0.0454545			Different	0.142354	0.121259	0.0456469	0.0353712			incorrect	miss
113	older	Reference	Switch	Different	0.577778	0.0666667			Same	0.1009	0.0745968	0.0319529	0.02402			0.0414535	0.0136939
114	older	Reference	Switch	Different	0.255814	0.232558
117	older	Reference	Switch	Different	0.355556	0.244444
118	older	Reference	Switch	Different	0.355556	0.0888889
119	older	Reference	Switch	Different	0.340909	0.409091
120	older	Reference	Switch	Different	0.136364	0.159091			GATE SWITCH	No-switch
122	older	Reference	Switch	Different	0.288889	0.0666667			RESPONSE	(All)
123	older	Reference	Switch	Different	0.155556	0.0222222
124	older	Reference	Switch	Different	0.177778	0.155556			Row Labels	Average of incorrect	StdDevp of incorrect	Average of miss	StdDevp of miss				Difference in the updating effect between the age groups
125	older	Reference	Switch	Different	0.333333	0.133333			older								incorrect	miss
126	older	Reference	Switch	Different	0.12963	0.277778			Comparison	0.136359	0.0880909	0.0392881	0.0269149			Younger group	0.0217433	0.00624107
129	older	Reference	Switch	Different	0.295455	0			Reference	0.134947	0.12187	0.0559032	0.039114			Older group	-0.00141199	0.0166151
130	older	Reference	Switch	Different	0.244444	0.0444444			younger							Difference (older-younger)	-0.0231553	0.0103741
101	older	Comparison	No-switch	Same	0.19685	0.0314961			Comparison	0.0973134	0.0895878	0.0272501	0.0238407
102	older	Comparison	No-switch	Same	0.0944882	0.00787402			Reference	0.119057	0.103456	0.0334912	0.0243456
103	older	Comparison	No-switch	Same	0.15748	0.0551181
104	older	Comparison	No-switch	Same	0.0629921	0.0472441
105	older	Comparison	No-switch	Same	0.141791	0.0298507
106	older	Comparison	No-switch	Same	0.0787402	0.0787402
107	older	Comparison	No-switch	Same	0.0787402	0.023622			TRIAL TYPE	(All)
108	older	Comparison	No-switch	Same	0.322835	0.0472441			GATE SWITCH	No-switch
109	older	Comparison	No-switch	Same	0.148148	0.0222222
111	older	Comparison	No-switch	Same	0.0629921	0.0629921			Row Labels	Average of incorrect	StdDevp of incorrect	Average of miss	StdDevp of miss				Difference in the matching effect between the age groups
113	older	Comparison	No-switch	Same	0.212598	0.015748			older								incorrect	miss
114	older	Comparison	No-switch	Same	0.149606	0.110236			Different	0.165534	0.123512	0.0579074	0.0396185			Younger group	0.0239088	0.00705306
117	older	Comparison	No-switch	Same	0.204724	0.0314961			Same	0.105773	0.0746491	0.0372838	0.0246993			Older group	0.059761	0.0206236
118	older	Comparison	No-switch	Same	0.275591	0.102362			younger							Difference (older-younger)	0.0358521	0.0135705
119	older	Comparison	No-switch	Same	0.123077	0.0769231			Different	0.120139	0.114747	0.0338972	0.0257639
120	older	Comparison	No-switch	Same	0.148438	0.0546875			Same	0.0962306	0.0742472	0.0268441	0.0221791
122	older	Comparison	No-switch	Same	0.188976	0.0314961
123	older	Comparison	No-switch	Same	0.0472441	0.015748
124	older	Comparison	No-switch	Same	0.0944882	0.0314961
125	older	Comparison	No-switch	Same	0.126984	0.0396825
126	older	Comparison	No-switch	Same	0.259259	0.0444444
129	older	Comparison	No-switch	Same	0.0615385	0.0153846
130	older	Comparison	No-switch	Same	0.11811	0.023622
101	older	Comparison	No-switch	Different	0.156716	0.0149254
102	older	Comparison	No-switch	Different	0.0671642	0.0373134
103	older	Comparison	No-switch	Different	0.186567	0.0522388
104	older	Comparison	No-switch	Different	0.0298507	0.0223881
105	older	Comparison	No-switch	Different	0.149606	0.015748
106	older	Comparison	No-switch	Different	0.0895522	0.0149254
107	older	Comparison	No-switch	Different	0.0970149	0.0373134
108	older	Comparison	No-switch	Different	0.544776	0.00746269
109	older	Comparison	No-switch	Different	0.190476	0.0238095
111	older	Comparison	No-switch	Different	0.119403	0.0298507
113	older	Comparison	No-switch	Different	0.149254	0.00746269
114	older	Comparison	No-switch	Different	0.104478	0.126866
117	older	Comparison	No-switch	Different	0.0970149	0.0298507
118	older	Comparison	No-switch	Different	0.0970149	0.0597015
119	older	Comparison	No-switch	Different	0.0687023	0.0763359
120	older	Comparison	No-switch	Different	0.145038	0.0534351
122	older	Comparison	No-switch	Different	0.0597015	0.0298507
123	older	Comparison	No-switch	Different	0.0373134	0.0149254
124	older	Comparison	No-switch	Different	0.11194	0.0149254
125	older	Comparison	No-switch	Different	0.0676692	0.0451128
126	older	Comparison	No-switch	Different	0.18254	0.047619
129	older	Comparison	No-switch	Different	0.0381679	0.0305344
130	older	Comparison	No-switch	Different	0.126866	0.0149254
101	older	Comparison	Switch	Same	0.108696	0
102	older	Comparison	Switch	Same	0.0652174	0
103	older	Comparison	Switch	Same	0.108696	0.0434783
104	older	Comparison	Switch	Same	0	0
105	older	Comparison	Switch	Same	0.0869565	0
106	older	Comparison	Switch	Same	0.0434783	0.0217391
107	older	Comparison	Switch	Same	0.0434783	0.0434783
108	older	Comparison	Switch	Same	0.0652174	0.0217391
109	older	Comparison	Switch	Same	0.163265	0
111	older	Comparison	Switch	Same	0.152174	0.0217391
113	older	Comparison	Switch	Same	0.173913	0
114	older	Comparison	Switch	Same	0.0869565	0.130435
117	older	Comparison	Switch	Same	0.23913	0.0434783
118	older	Comparison	Switch	Same	0.26087	0.0869565
119	older	Comparison	Switch	Same	0.106383	0.0425532
120	older	Comparison	Switch	Same	0.130435	0.0434783
122	older	Comparison	Switch	Same	0.130435	0
123	older	Comparison	Switch	Same	0.0217391	0
124	older	Comparison	Switch	Same	0.0217391	0.0217391
125	older	Comparison	Switch	Same	0.0434783	0.0869565
126	older	Comparison	Switch	Same	0.142857	0.0408163
129	older	Comparison	Switch	Same	0.12766	0
130	older	Comparison	Switch	Same	0	0.0434783
101	older	Comparison	Switch	Different	0.320755	0.0188679
102	older	Comparison	Switch	Different	0.0943396	0.0188679
103	older	Comparison	Switch	Different	0.384615	0.0192308
104	older	Comparison	Switch	Different	0.207547	0.0377358
105	older	Comparison	Switch	Different	0.169811	0
106	older	Comparison	Switch	Different	0.132075	0.0566038
107	older	Comparison	Switch	Different	0.132075	0.0377358
108	older	Comparison	Switch	Different	0.264151	0
109	older	Comparison	Switch	Different	0.28	0
111	older	Comparison	Switch	Different	0.132075	0.0188679
113	older	Comparison	Switch	Different	0.169811	0.0188679
114	older	Comparison	Switch	Different	0.113208	0.113208
117	older	Comparison	Switch	Different	0.0943396	0
118	older	Comparison	Switch	Different	0.207547	0.188679
119	older	Comparison	Switch	Different	0.16	0.08
120	older	Comparison	Switch	Different	0.192308	0.0769231
122	older	Comparison	Switch	Different	0.0588235	0
123	older	Comparison	Switch	Different	0.0377358	0.0188679
124	older	Comparison	Switch	Different	0.169811	0.0188679
125	older	Comparison	Switch	Different	0.153846	0
126	older	Comparison	Switch	Different	0.28	0.04
129	older	Comparison	Switch	Different	0.0576923	0
130	older	Comparison	Switch	Different	0.113208	0
3	younger	Reference	No-switch	Same	0.102362	0.023622
4	younger	Reference	No-switch	Same	0.134328	0.0373134
5	younger	Reference	No-switch	Same	0.0763359	0.0152672
6	younger	Reference	No-switch	Same	0.133858	0.015748
8	younger	Reference	No-switch	Same	0.0610687	0.0305344
9	younger	Reference	No-switch	Same	0.0169492	0.0508475
10	younger	Reference	No-switch	Same	0.108527	0.0232558
12	younger	Reference	No-switch	Same	0.10687	0.0229008
13	younger	Reference	No-switch	Same	0.00763359	0.00763359
15	younger	Reference	No-switch	Same	0.0610687	0.0305344
16	younger	Reference	No-switch	Same	0.126984	0.031746
17	younger	Reference	No-switch	Same	0.114504	0
18	younger	Reference	No-switch	Same	0.165354	0.0708661
19	younger	Reference	No-switch	Same	0.15873	0.0793651
20	younger	Reference	No-switch	Same	0.0465116	0
21	younger	Reference	No-switch	Same	0.23622	0.00787402
22	younger	Reference	No-switch	Same	0.0692308	0.00769231
23	younger	Reference	No-switch	Same	0.0629921	0.015748
24	younger	Reference	No-switch	Same	0.0534351	0.0152672
25	younger	Reference	No-switch	Same	0.0687023	0.0152672
26	younger	Reference	No-switch	Same	0.173228	0
27	younger	Reference	No-switch	Same	0.0769231	0.0230769
28	younger	Reference	No-switch	Same	0.110236	0
29	younger	Reference	No-switch	Same	0.0970149	0.0373134
3	younger	Reference	No-switch	Different	0.0703125	0.03125
4	younger	Reference	No-switch	Different	0.283333	0.0166667
5	younger	Reference	No-switch	Different	0.105691	0.0406504
6	younger	Reference	No-switch	Different	0.109375	0.0546875
8	younger	Reference	No-switch	Different	0.0569106	0.0487805
9	younger	Reference	No-switch	Different	0.0588235	0.0441176
10	younger	Reference	No-switch	Different	0.119048	0.0238095
12	younger	Reference	No-switch	Different	0.097561	0.0243902
13	younger	Reference	No-switch	Different	0.0406504	0.0406504
15	younger	Reference	No-switch	Different	0.211382	0.0487805
16	younger	Reference	No-switch	Different	0.109375	0.0234375
17	younger	Reference	No-switch	Different	0.186992	0.0325203
18	younger	Reference	No-switch	Different	0.328	0.088
19	younger	Reference	No-switch	Different	0.078125	0.0546875
20	younger	Reference	No-switch	Different	0.126984	0.031746
21	younger	Reference	No-switch	Different	0.132812	0.0234375
22	younger	Reference	No-switch	Different	0.0650407	0.0650407
23	younger	Reference	No-switch	Different	0.0234375	0.046875
24	younger	Reference	No-switch	Different	0.0325203	0.0487805
25	younger	Reference	No-switch	Different	0.0406504	0.130081
26	younger	Reference	No-switch	Different	0.09375	0.0390625
27	younger	Reference	No-switch	Different	0.128	0.032
28	younger	Reference	No-switch	Different	0.171875	0.03125
29	younger	Reference	No-switch	Different	0.675	0.025
3	younger	Reference	Switch	Same	0.0192308	0
4	younger	Reference	Switch	Same	0.139535	0
5	younger	Reference	Switch	Same	0.0769231	0.0384615
6	younger	Reference	Switch	Same	0.117647	0
8	younger	Reference	Switch	Same	0.0576923	0.0192308
9	younger	Reference	Switch	Same	0.0416667	0.0833333
10	younger	Reference	Switch	Same	0.0566038	0.0377358
12	younger	Reference	Switch	Same	0.153846	0.0192308
13	younger	Reference	Switch	Same	0	0.0192308
15	younger	Reference	Switch	Same	0.0961538	0.0192308
16	younger	Reference	Switch	Same	0	0.0232558
17	younger	Reference	Switch	Same	0.0961538	0.0384615
18	younger	Reference	Switch	Same	0.188679	0.0377358
19	younger	Reference	Switch	Same	0.163265	0.204082
20	younger	Reference	Switch	Same	0.396226	0.0188679
21	younger	Reference	Switch	Same	0.192308	0.0192308
22	younger	Reference	Switch	Same	0.0576923	0
23	younger	Reference	Switch	Same	0.0384615	0.0384615
24	younger	Reference	Switch	Same	0.0961538	0.0192308
25	younger	Reference	Switch	Same	0.0192308	0.0384615
26	younger	Reference	Switch	Same	0.0961538	0.0576923
27	younger	Reference	Switch	Same	0.0181818	0.0363636
28	younger	Reference	Switch	Same	0.0384615	0.0384615
29	younger	Reference	Switch	Same	0.116279	0.0465116
3	younger	Reference	Switch	Different	0.159091	0.0454545
4	younger	Reference	Switch	Different	0.277778	0.0555556
5	younger	Reference	Switch	Different	0.244444	0
6	younger	Reference	Switch	Different	0.227273	0.0909091
8	younger	Reference	Switch	Different	0.111111	0.0888889
9	younger	Reference	Switch	Different	0.102041	0
10	younger	Reference	Switch	Different	0.0930233	0.0465116
12	younger	Reference	Switch	Different	0.155556	0.0222222
13	younger	Reference	Switch	Different	0.0666667	0.0666667
15	younger	Reference	Switch	Different	0.288889	0.0444444
16	younger	Reference	Switch	Different	0.111111	0.0185185
17	younger	Reference	Switch	Different	0.177778	0.0444444
18	younger	Reference	Switch	Different	0.255814	0.0697674
19	younger	Reference	Switch	Different	0.0638298	0.191489
20	younger	Reference	Switch	Different	0.372093	0
21	younger	Reference	Switch	Different	0.159091	0.0681818
22	younger	Reference	Switch	Different	0.0888889	0.0444444
23	younger	Reference	Switch	Different	0	0
24	younger	Reference	Switch	Different	0.0888889	0.0666667
25	younger	Reference	Switch	Different	0.0222222	0.2
26	younger	Reference	Switch	Different	0.0227273	0
27	younger	Reference	Switch	Different	0.195122	0.0487805
28	younger	Reference	Switch	Different	0.204545	0.0454545
29	younger	Reference	Switch	Different	0.555556	0.0740741
3	younger	Comparison	No-switch	Same	0.0615385	0.00769231
4	younger	Comparison	No-switch	Same	0.101562	0.0078125
5	younger	Comparison	No-switch	Same	0.0787402	0.0393701
6	younger	Comparison	No-switch	Same	0.0846154	0.0384615
8	younger	Comparison	No-switch	Same	0.0314961	0.0314961
9	younger	Comparison	No-switch	Same	0.035461	0.0212766
10	younger	Comparison	No-switch	Same	0.0952381	0.00793651
12	younger	Comparison	No-switch	Same	0.0551181	0.0314961
13	younger	Comparison	No-switch	Same	0.023622	0.015748
15	younger	Comparison	No-switch	Same	0.0944882	0.00787402
16	younger	Comparison	No-switch	Same	0.0148148	0.0296296
17	younger	Comparison	No-switch	Same	0.141732	0.0472441
18	younger	Comparison	No-switch	Same	0.0714286	0.031746
19	younger	Comparison	No-switch	Same	0.0634921	0.126984
20	younger	Comparison	No-switch	Same	0.47619	0.015873
21	younger	Comparison	No-switch	Same	0.130769	0.0461538
22	younger	Comparison	No-switch	Same	0.0393701	0.023622
23	younger	Comparison	No-switch	Same	0.0153846	0.0153846
24	younger	Comparison	No-switch	Same	0.0472441	0.0314961
25	younger	Comparison	No-switch	Same	0.0708661	0.0393701
26	younger	Comparison	No-switch	Same	0.1	0.0384615
27	younger	Comparison	No-switch	Same	0.075	0.025
28	younger	Comparison	No-switch	Same	0.123077	0.0230769
29	younger	Comparison	No-switch	Same	0.21875	0.0234375
3	younger	Comparison	No-switch	Different	0.0305344	0.0229008
4	younger	Comparison	No-switch	Different	0.142857	0.0300752
5	younger	Comparison	No-switch	Different	0.104478	0
6	younger	Comparison	No-switch	Different	0.137405	0.0152672
8	younger	Comparison	No-switch	Different	0.126866	0.0223881
9	younger	Comparison	No-switch	Different	0.05	0.0333333
10	younger	Comparison	No-switch	Different	0.0740741	0.0148148
12	younger	Comparison	No-switch	Different	0.0597015	0.00746269
13	younger	Comparison	No-switch	Different	0.0149254	0.00746269
15	younger	Comparison	No-switch	Different	0.0373134	0.0149254
16	younger	Comparison	No-switch	Different	0.0952381	0
17	younger	Comparison	No-switch	Different	0.141791	0
18	younger	Comparison	No-switch	Different	0.155556	0.0296296
19	younger	Comparison	No-switch	Different	0.0895522	0.119403
20	younger	Comparison	No-switch	Different	0.42963	0.00740741
21	younger	Comparison	No-switch	Different	0.236641	0.0458015
22	younger	Comparison	No-switch	Different	0.0298507	0.0149254
23	younger	Comparison	No-switch	Different	0.0534351	0.0381679
24	younger	Comparison	No-switch	Different	0.0447761	0.0149254
25	younger	Comparison	No-switch	Different	0.0522388	0.0447761
26	younger	Comparison	No-switch	Different	0.0534351	0.0152672
27	younger	Comparison	No-switch	Different	0.0496454	0.0141844
28	younger	Comparison	No-switch	Different	0.0381679	0.0381679
29	younger	Comparison	No-switch	Different	0.172932	0.0300752
3	younger	Comparison	Switch	Same	0.0851064	0.0212766
4	younger	Comparison	Switch	Same	0.163265	0
5	younger	Comparison	Switch	Same	0.0652174	0
6	younger	Comparison	Switch	Same	0.0425532	0.0638298
8	younger	Comparison	Switch	Same	0.0652174	0.0217391
9	younger	Comparison	Switch	Same	0.0416667	0
10	younger	Comparison	Switch	Same	0.145833	0
12	younger	Comparison	Switch	Same	0.0652174	0
13	younger	Comparison	Switch	Same	0	0.0217391
15	younger	Comparison	Switch	Same	0.0869565	0
16	younger	Comparison	Switch	Same	0.0612245	0.0204082
17	younger	Comparison	Switch	Same	0.0869565	0.0652174
18	younger	Comparison	Switch	Same	0.0625	0.0208333
19	younger	Comparison	Switch	Same	0.0566038	0.132075
20	younger	Comparison	Switch	Same	0.208333	0.0208333
21	younger	Comparison	Switch	Same	0.0425532	0.0212766
22	younger	Comparison	Switch	Same	0.0217391	0.0217391
23	younger	Comparison	Switch	Same	0.0212766	0
24	younger	Comparison	Switch	Same	0.0652174	0.0217391
25	younger	Comparison	Switch	Same	0.152174	0.0217391
26	younger	Comparison	Switch	Same	0.0638298	0
27	younger	Comparison	Switch	Same	0.08	0.02
28	younger	Comparison	Switch	Same	0.0638298	0.0212766
29	younger	Comparison	Switch	Same	0.265306	0.0204082
3	younger	Comparison	Switch	Different	0.173077	0
4	younger	Comparison	Switch	Different	0.32	0
5	younger	Comparison	Switch	Different	0.211538	0.0192308
6	younger	Comparison	Switch	Different	0.0961538	0.0192308
8	younger	Comparison	Switch	Different	0.0943396	0
9	younger	Comparison	Switch	Different	0.0980392	0.0196078
10	younger	Comparison	Switch	Different	0.137255	0.0392157
12	younger	Comparison	Switch	Different	0.0566038	0.0188679
13	younger	Comparison	Switch	Different	0.0188679	0.0188679
15	younger	Comparison	Switch	Different	0.0943396	0
16	younger	Comparison	Switch	Different	0.14	0.02
17	younger	Comparison	Switch	Different	0.169811	0
18	younger	Comparison	Switch	Different	0.28	0.04
19	younger	Comparison	Switch	Different	0.0888889	0.111111
20	younger	Comparison	Switch	Different	0.0392157	0.0196078
21	younger	Comparison	Switch	Different	0.269231	0.0576923
22	younger	Comparison	Switch	Different	0.0377358	0
23	younger	Comparison	Switch	Different	0.0384615	0
24	younger	Comparison	Switch	Different	0.0566038	0
25	younger	Comparison	Switch	Different	0.0377358	0.0377358
26	younger	Comparison	Switch	Different	0.0576923	0.0192308
27	younger	Comparison	Switch	Different	0.0612245	0.0408163
28	younger	Comparison	Switch	Different	0.0961538	0.0576923
29	younger	Comparison	Switch	Different	0.14	0.02

## Sheet: substitution_error_stat
RM ANOVA
incorrect
Main effects	F	p	η²p
TRIAL TYPE	0.586	0.448	0.013
RESPONSE	17.961	< .001	0.285
AGE	1.943	0.17	0.041
Interactions
TRIAL TYPE ✻ AGE	0.76	0.388	0.017
RESPONSE ✻ AGE	3.298	0.076	0.068
TRIAL TYPE ✻ RESPONSE	16.459	< .001	0.268
TRIAL TYPE ✻ RESPONSE ✻ AGE	6.933	0.012	0.133
miss
Main effects	F	p	η²p
TRIAL TYPE	14.355	< .001	0.242
RESPONSE	28.483	< .001	0.388
AGE	7.986	0.007	0.151
Interactions
TRIAL TYPE ✻ AGE	2.957	0.092	0.062
RESPONSE ✻ AGE	6.848	0.012	0.132
TRIAL TYPE ✻ RESPONSE	71.853	< .001	0.615
TRIAL TYPE ✻ RESPONSE ✻ AGE	10.222	0.003	0.185
Post hoc tests
incorrect
TRIAL TYPE
		95% CI for Mean Difference					95% CI for Cohen's d
	Mean Difference	Lower	Upper	SE	t	Cohen's d	Lower	Upper	pbonf
no-switch reference vs. no-switch comparison	0.01	-0.017	0.037	0.013	0.765	0.105	-0.169	0.378	0.448
RESPONSE
		95% CI for Mean Difference					95% CI for Cohen's d
	Mean Difference	Lower	Upper	SE	t	Cohen's d	Lower	Upper	pbonf
different vs. same	0.042	0.022	0.062	0.01	4.238	0.431	0.209	0.654	< .001
AGE
		95% CI for Mean Difference					95% CI for Cohen's d
	Mean Difference	Lower	Upper	SE	t	Cohen's d	Lower	Upper	pbonf
older group vs. younger group	0.027	-0.012	0.067	0.02	1.394	0.283	-0.13	0.697	0.17
TRIAL TYPE × RESPONSE
			95% CI for Mean Difference					95% CI for Cohen's d
		Mean Difference	Lower	Upper	SE	t	Cohen's d	Lower	Upper	pbonf
no-switch reference	different vs. same	0.09	0.048	0.131	0.015	5.831	0.924	0.426	1.422	< .001
no-switch comparison	different vs. same	-0.006	-0.047	0.036	0.015	-0.389	-0.062	-0.486	0.363	1
different	no-switch reference vs. no-switch comparison	0.058	0.01	0.106	0.018	3.265	0.598	0.079	1.116	0.009
same	no-switch reference vs. no-switch comparison	-0.038	-0.086	0.01	0.018	-2.12	-0.388	-0.89	0.114	0.221
TRIAL TYPE × AGE
			95% CI for Mean Difference					95% CI for Cohen's d
		Mean Difference	Lower	Upper	SE	t	Cohen's d	Lower	Upper	pbonf
no-switch reference	older group vs. younger group	0.016	-0.048	0.08	0.024	0.669	0.164	-0.501	0.829	1
no-switch comparison	older group vs. younger group	0.039	-0.025	0.103	0.024	1.643	0.403	-0.271	1.076	0.626
older group	no-switch reference vs. no-switch comparison	-0.001	-0.054	0.051	0.019	-0.074	-0.015	-0.544	0.515	1
younger group	no-switch reference vs. no-switch comparison	0.022	-0.03	0.073	0.019	1.17	0.224	-0.298	0.747	1
RESPONSE × AGE
			95% CI for Mean Difference					95% CI for Cohen's d
		Mean Difference	Lower	Upper	SE	t	Cohen's d	Lower	Upper	pbonf
different	older group vs. younger group	0.045	-0.015	0.105	0.022	2.059	0.468	-0.165	1.101	0.26
same	older group vs. younger group	0.01	-0.05	0.069	0.022	0.433	0.098	-0.52	0.717	1
older group	different vs. same	0.06	0.021	0.099	0.014	4.236	0.616	0.183	1.049	< .001
younger group	different vs. same	0.024	-0.014	0.062	0.014	1.731	0.246	-0.147	0.64	0.542
TRIAL TYPE × RESPONSE ×AGE
				95% CI for Mean Difference					95% CI for Cohen's d
			Mean Difference	Lower	Upper	SE	t	Cohen's d	Lower	Upper	pbonf
no-switch reference	different	older group vs. younger group	0.065	-0.025	0.155	0.028	2.291	0.669	-0.288	1.625	0.658
no-switch reference	same	older group vs. younger group	-0.033	-0.123	0.057	0.028	-1.168	-0.341	-1.278	0.596	1
no-switch comparison	different	older group vs. younger group	0.026	-0.064	0.116	0.028	0.917	0.267	-0.667	1.202	1
no-switch comparison	same	older group vs. younger group	0.052	-0.038	0.142	0.028	1.842	0.538	-0.41	1.485	1
older group	different	no-switch reference vs. no-switch comparison	0.077	-0.004	0.159	0.025	3.051	0.798	-0.077	1.674	0.084
older group	same	no-switch reference vs. no-switch comparison	-0.08	-0.162	0.001	0.025	-3.163	-0.827	-1.706	0.051	0.06
younger group	different	no-switch reference vs. no-switch comparison	0.039	-0.041	0.119	0.025	1.551	0.397	-0.43	1.224	1
younger group	same	no-switch reference vs. no-switch comparison	0.005	-0.075	0.085	0.025	0.2	0.051	-0.765	0.867	1
older group	no-switch reference	different vs. same	0.139	0.068	0.209	0.022	6.309	1.429	0.562	2.295	< .001
older group	no-switch comparison	different vs. same	-0.019	-0.09	0.052	0.022	-0.868	-0.197	-0.921	0.528	1
younger group	no-switch reference	different vs. same	0.041	-0.029	0.11	0.022	1.892	0.419	-0.301	1.14	1
younger group	no-switch comparison	different vs. same	0.007	-0.062	0.076	0.022	0.331	0.073	-0.634	0.781	1
miss
TRIAL TYPE
		95% CI for Mean Difference					95% CI for Cohen's d
	Mean Difference	Lower	Upper	SE	t	Cohen's d	Lower	Upper	pbonf
no-switch reference vs. no-switch comparison	0.011	0.005	0.018	0.003	3.789	0.434	0.188	0.68	< .001
RESPONSE
		95% CI for Mean Difference					95% CI for Cohen's d
	Mean Difference	Lower	Upper	SE	t	Cohen's d	Lower	Upper	pbonf
different vs. same	0.014	0.009	0.019	0.003	5.337	0.525	0.299	0.751	< .001
AGE
		95% CI for Mean Difference					95% CI for Cohen's d
	Mean Difference	Lower	Upper	SE	t	Cohen's d	Lower	Upper	pbonf
older group vs. younger group	0.017	0.005	0.03	0.006	2.826	0.654	0.168	1.14	0.007
TRIAL TYPE × RESPONSE
			95% CI for Mean Difference					95% CI for Cohen's d
		Mean Difference	Lower	Upper	SE	t	Cohen's d	Lower	Upper	pbonf
no-switch reference	different vs. same	0.035	0.025	0.045	0.004	9.717	1.324	0.799	1.848	< .001
no-switch comparison	different vs. same	-0.007	-0.017	0.002	0.004	-2.007	-0.273	-0.648	0.101	0.286
different	no-switch reference vs. no-switch comparison	0.032	0.022	0.043	0.004	8.312	1.232	0.702	1.762	< .001
same	no-switch reference vs. no-switch comparison	-0.01	-0.02	9.325×10-4	0.004	-2.461	-0.365	-0.777	0.047	0.095
TRIAL TYPE × AGE
			95% CI for Mean Difference					95% CI for Cohen's d
		Mean Difference	Lower	Upper	SE	t	Cohen's d	Lower	Upper	pbonf
no-switch reference	older group vs. younger group	0.022	0.004	0.041	0.007	3.296	0.85	0.107	1.594	0.01
no-switch comparison	older group vs. younger group	0.012	-0.006	0.031	0.007	1.77	0.457	-0.257	1.171	0.488
older group	no-switch reference vs. no-switch comparison	0.017	0.005	0.029	0.004	3.854	0.63	0.15	1.111	0.002
younger group	no-switch reference vs. no-switch comparison	0.006	-0.005	0.018	0.004	1.479	0.237	-0.204	0.678	0.877
RESPONSE × AGE
			95% CI for Mean Difference					95% CI for Cohen's d
		Mean Difference	Lower	Upper	SE	t	Cohen's d	Lower	Upper	pbonf
different	older group vs. younger group	0.024	0.006	0.042	0.007	3.625	0.911	0.177	1.645	0.004
same	older group vs. younger group	0.01	-0.008	0.029	0.007	1.576	0.396	-0.299	1.091	0.721
older group	different vs. same	0.021	0.01	0.031	0.004	5.565	0.783	0.338	1.227	< .001
younger group	different vs. same	0.007	-0.003	0.017	0.004	1.944	0.268	-0.116	0.651	0.349
TRIAL TYPE × RESPONSE ×AGE
				95% CI for Mean Difference					95% CI for Cohen's d
			Mean Difference	Lower	Upper	SE	t	Cohen's d	Lower	Upper	pbonf
no-switch reference	different	older group vs. younger group	0.037	0.012	0.062	0.008	4.829	1.409	0.358	2.46	< .001
no-switch reference	same	older group vs. younger group	0.008	-0.017	0.032	0.008	1	0.292	-0.65	1.233	1
no-switch comparison	different	older group vs. younger group	0.011	-0.014	0.036	0.008	1.416	0.413	-0.534	1.36	1
no-switch comparison	same	older group vs. younger group	0.013	-0.011	0.038	0.008	1.715	0.5	-0.451	1.452	1
older group	different	no-switch reference vs. no-switch comparison	0.046	0.028	0.064	0.006	8.167	1.73	0.834	2.627	< .001
older group	same	no-switch reference vs. no-switch comparison	-0.012	-0.03	0.006	0.006	-2.215	-0.469	-1.167	0.229	0.823
younger group	different	no-switch reference vs. no-switch comparison	0.019	0.002	0.037	0.005	3.54	0.734	0.024	1.445	0.018
younger group	same	no-switch reference vs. no-switch comparison	-0.007	-0.024	0.011	0.005	-1.256	-0.261	-0.932	0.411	1
older group	no-switch reference	different vs. same	0.05	0.033	0.066	0.005	9.669	1.882	0.991	2.774	< .001
older group	no-switch comparison	different vs. same	-0.008	-0.025	0.008	0.005	-1.629	-0.317	-0.951	0.316	1
younger group	no-switch reference	different vs. same	0.02	0.004	0.036	0.005	4.014	0.765	0.101	1.429	0.003
younger group	no-switch comparison	different vs. same	-0.006	-0.022	0.01	0.005	-1.205	-0.23	-0.846	0.387	1
Bayesian RM ANOVA
incorrect
Model Comparison
Models (first 10)	P(M)	P(M|data)	BFM	BF10	error %
Null model (incl. subject and random slopes)	0.053	6.298×10-5	0.001	1
TRIAL TYPE + RESPONSE + AGE + TRIAL TYPE ✻ RESPONSE + TRIAL TYPE ✻ AGE + RESPONSE ✻ AGE + TRIAL TYPE ✻ RESPONSE ✻ AGE	0.053	0.436	13.939	6928.97	3.688
TRIAL TYPE + RESPONSE + TRIAL TYPE ✻ RESPONSE	0.053	0.232	5.449	3689.54	1.814
TRIAL TYPE + RESPONSE + AGE + TRIAL TYPE ✻ RESPONSE	0.053	0.138	2.883	2191.74	2.841
TRIAL TYPE + RESPONSE + AGE + TRIAL TYPE ✻ RESPONSE + RESPONSE ✻ AGE	0.053	0.101	2.018	1600.37	13.053
TRIAL TYPE + RESPONSE + AGE + TRIAL TYPE ✻ RESPONSE + TRIAL TYPE ✻ AGE	0.053	0.061	1.164	964.602	13.252
TRIAL TYPE + RESPONSE + AGE + TRIAL TYPE ✻ RESPONSE + TRIAL TYPE ✻ AGE + RESPONSE ✻ AGE	0.053	0.029	0.546	467.367	3.379
RESPONSE	0.053	8.476×10-4	0.015	13.457	1.287
RESPONSE + AGE	0.053	4.764×10-4	0.009	7.563	1.42
RESPONSE + AGE + RESPONSE ✻ AGE	0.053	2.576×10-4	0.005	4.09	1.829
Analysis of Effects
Effects	P(incl)	P(excl)	P(incl|data)	P(excl|data)	BFincl
TRIAL TYPE	0.263	0.263	4.066×10-4	0.002	0.242
RESPONSE	0.263	0.263	0.002	1.253×10-4	13.448
AGE	0.263	0.263	0.139	0.234	0.594
TRIAL TYPE ✻ RESPONSE	0.263	0.263	0.561	4.486×10-4	1251.45
TRIAL TYPE ✻ AGE	0.263	0.263	0.09	0.239	0.378
RESPONSE ✻ AGE	0.263	0.263	0.131	0.199	0.655
TRIAL TYPE ✻ RESPONSE ✻ AGE	0.053	0.053	0.436	0.029	14.826
Post hoc tests
TRIAL TYPE
	Prior Odds	Posterior Odds	BF10, U	error %
no-switch reference vs. no-switch comparison	1	0.151	0.151	0.108
RESPONSE
	Prior Odds	Posterior Odds	BF10, U	error %
different vs. same	1	20.481	20.481	1.042×10-7
AGE
	Prior Odds	Posterior Odds	BF10, U	error %
older group vs. younger group	1	0.76	0.76	0.021
miss
Model Comparison
Models (first 10)	P(M)	P(M|data)	BFM	BF10	error %
Null model (incl. subject and random slopes)	0.053	4.124×10-17	7.423×10-16	1
TRIAL TYPE + RESPONSE + AGE + TRIAL TYPE ✻ RESPONSE + TRIAL TYPE ✻ AGE + RESPONSE ✻ AGE + TRIAL TYPE ✻ RESPONSE ✻ AGE	0.053	0.902	166.377	2.188×10+16	3.736
TRIAL TYPE + RESPONSE + AGE + TRIAL TYPE ✻ RESPONSE + RESPONSE ✻ AGE	0.053	0.043	0.804	1.037×10+15	25.443
TRIAL TYPE + RESPONSE + AGE + TRIAL TYPE ✻ RESPONSE + TRIAL TYPE ✻ AGE + RESPONSE ✻ AGE	0.053	0.024	0.444	5.836×10+14	3.811
TRIAL TYPE + RESPONSE + AGE + TRIAL TYPE ✻ RESPONSE + TRIAL TYPE ✻ AGE	0.053	0.015	0.276	3.658×10+14	24.981
TRIAL TYPE + RESPONSE + AGE + TRIAL TYPE ✻ RESPONSE	0.053	0.014	0.249	3.302×10+14	3.378
TRIAL TYPE + RESPONSE + TRIAL TYPE ✻ RESPONSE	0.053	0.002	0.038	5.072×10+13	1.867
TRIAL TYPE + RESPONSE + AGE + RESPONSE ✻ AGE	0.053	2.149×10-13	3.869×10-12	5211.69	2.994
TRIAL TYPE + RESPONSE + AGE	0.053	1.951×10-13	3.512×10-12	4731.66	1.952
TRIAL TYPE + RESPONSE + AGE + TRIAL TYPE ✻ AGE + RESPONSE ✻ AGE	0.053	1.679×10-13	3.022×10-12	4071.18	22.329
Analysis of Effects
Effects	P(incl)	P(excl)	P(incl|data)	P(excl|data)	BFincl
TRIAL TYPE	0.263	0.263	4.428×10-13	3.928×10-14	11.272
RESPONSE	0.263	0.263	3.555×10-13	4.144×10-15	85.773
AGE	0.263	0.263	0.014	0.002	6.511
TRIAL TYPE ✻ RESPONSE	0.263	0.263	0.098	7.179×10-13	1.360×10+11
TRIAL TYPE ✻ AGE	0.263	0.263	0.039	0.056	0.694
RESPONSE ✻ AGE	0.263	0.263	0.067	0.029	2.328
TRIAL TYPE ✻ RESPONSE ✻ AGE	0.053	0.053	0.902	0.024	37.496
Post hoc tests
TRIAL TYPE
	Prior Odds	Posterior Odds	BF10, U	error %
no-switch reference vs. no-switch comparison	1	10.739	10.739	0.003
RESPONSE
	Prior Odds	Posterior Odds	BF10, U	error %
different vs. same	1	122.918	122.918	1.387×10-8
AGE
	Prior Odds	Posterior Odds	BF10, U	error %
older group vs. younger group	1	182.664	182.664	1.306×10-8
Comparing the size of the effect
incorrect
						95% CI for the Hodges-Lehmann estimate			95% CI for Rank biserial correlation				95% CI (credible interval)
	Test	Statistic	df	p	Hodges-Lehmann estimate	Lower	Upper	Rank biserial correlation	Lower	Upper	BF10	Median	Lower	Upper
substitution	Mann-Whitney	416		0.002	0.118	0.047	0.193	0.507	0.222	0.713	4.059	0.646	0.075	1.241
miss
						95% CI for the mean difference			95% CI for Cohen's d					95% CI (credible interval)
	Test	t	df	p	Mean difference	Lower	Upper	Cohen's d	Lower	Upper	BF10	Median	error%	Lower	Upper
substitution	Student	3.197	45	0.003	0.032	0.012	0.052	0.933	0.325	1.532	14.501	0.812	8.296×10-7	0.227	1.424

## Sheet: update_gateop_gateclo_errordata
ID	AGE GROUP	TRIAL TYPE	GATE SWITCH	incorrect	miss			Row Labels	Average of incorrect	StdDevp of incorrect	Average of miss	StdDevp of miss				Difference in the effect between the age groups
101	older	Reference	No-switch	0.176	0.052			older								Updating		Gate opening		Gate closing
102	older	Reference	No-switch	0.0472441	0.0314961			Comparison								incorrect	miss	incorrect	miss	incorrect	miss
103	older	Reference	No-switch	0.279528	0.0472441			Switch	0.137889	0.0590288	0.0317331	0.0356037			Younger group	0.0208015	0.0061388	0.0132701	0.0116268	0.0039388	-0.00436287
104	older	Reference	No-switch	0.114173	0.0472441			No-switch	0.13618	0.0795513	0.0391793	0.0244272			Older group	-0.00283154	0.0161254	0.0474438	0.0316769	0.00170968	-0.00744611
105	older	Reference	No-switch	0.133333	0.0470588			Reference							Difference (older-younger)	-0.023633	0.00998658	0.0341737	0.0200501	-0.00222912	-0.00308324
106	older	Reference	No-switch	0.0472441	0.0354331			Switch	0.180792	0.0956232	0.0869815	0.081554
107	older	Reference	No-switch	0.125984	0.0314961			No-switch	0.133348	0.0754373	0.0553046	0.0268908
108	older	Reference	No-switch	0.145669	0.0275591			younger
109	older	Reference	No-switch	0.314961	0.0511811			Comparison
111	older	Reference	No-switch	0.118577	0.0592885			Switch	0.101173	0.0549861	0.022796	0.0241267
113	older	Reference	No-switch	0.177866	0.0237154			No-switch	0.0972345	0.0859184	0.0271589	0.0218142
114	older	Reference	No-switch	0.0916335	0.0956175			Reference
117	older	Reference	No-switch	0.158103	0.083004			Switch	0.131306	0.0918109	0.0449245	0.0375698
118	older	Reference	No-switch	0.304	0.08			No-switch	0.118036	0.0745709	0.0332977	0.0168671
119	older	Reference	No-switch	0.11245	0.148594
120	older	Reference	No-switch	0.0551181	0.0433071
122	older	Reference	No-switch	0.102767	0.0474308
123	older	Reference	No-switch	0.0472441	0.0433071
124	older	Reference	No-switch	0.0984252	0.0472441
125	older	Reference	No-switch	0.15261	0.0682731
126	older	Reference	No-switch	0.130435	0.0750988
129	older	Reference	No-switch	0.054902	0.0509804			All effects
130	older	Reference	No-switch	0.0787402	0.0354331			Row Labels	Average of incorrect	StdDevp of incorrect	Average of miss	StdDevp of miss				Overall presence of the effect
101	older	Reference	Switch	0.257732	0.0206186			Comparison								Updating		Gate opening		Gate closing
102	older	Reference	Switch	0.166667	0.03125			Switch	0.119141	0.0598824	0.0271695	0.0306191				incorrect	miss	incorrect	miss	incorrect	miss
103	older	Reference	Switch	0.25	0.0625			No-switch	0.116293	0.0851199	0.0330412	0.0238976				0.0092364	0.0110259	0.0299934	0.0214386	0.00284795	-0.00587169
104	older	Reference	Switch	0.123711	0.0721649			Reference
105	older	Reference	Switch	0.104167	0.104167			Switch	0.155523	0.0969064	0.0655056	0.0664645
106	older	Reference	Switch	0.103093	0.103093			No-switch	0.125529	0.0753857	0.044067	0.0249031
107	older	Reference	Switch	0.154639	0.0206186
108	older	Reference	Switch	0.494845	0.0103093
109	older	Reference	Switch	0.360825	0.0412371
111	older	Reference	Switch	0.104167	0.0625
113	older	Reference	Switch	0.28866	0.0309278			Updating	Age
114	older	Reference	Switch	0.147368	0.178947			TRIAL TYPE	(All)
117	older	Reference	Switch	0.175258	0.175258			GATE SWITCH	No-switch							Overall difference between the age groups (older-younger)
118	older	Reference	Switch	0.237113	0.0618557											Updating		Gate opening		Gate closing
119	older	Reference	Switch	0.177083	0.333333			Row Labels	Average of incorrect	StdDevp of incorrect	Average of miss	StdDevp of miss				incorrect	miss	incorrect	miss	incorrect	miss
120	older	Reference	Switch	0.104167	0.104167			older	0.134764	0.0775345	0.0472419	0.0269241				0.0271286	0.0170137	0.032399	0.032032	0.0378306	0.0104788
122	older	Reference	Switch	0.164948	0.0412371			younger	0.107635	0.0811145	0.0302283	0.0197383
123	older	Reference	Switch	0.103093	0.0309278
124	older	Reference	Switch	0.0824742	0.123711			Gate opening	Age
125	older	Reference	Switch	0.164948	0.0927835			TRIAL TYPE	Reference
126	older	Reference	Switch	0.103093	0.268041			GATE SWITCH	(All)
129	older	Reference	Switch	0.145833	0
130	older	Reference	Switch	0.14433	0.0309278			Row Labels	Average of incorrect	StdDevp of incorrect	Average of miss	StdDevp of miss
101	older	Comparison	No-switch	0.176245	0.0229885			older	0.15707	0.089331	0.0711431	0.062753
102	older	Comparison	No-switch	0.0804598	0.0229885			younger	0.124671	0.0838991	0.0391111	0.029695
103	older	Comparison	No-switch	0.172414	0.0536398
104	older	Comparison	No-switch	0.045977	0.0344828			Gate closing	Age
105	older	Comparison	No-switch	0.145594	0.0229885			TRIAL TYPE	Comparison
106	older	Comparison	No-switch	0.0842912	0.045977			GATE SWITCH	(All)
107	older	Comparison	No-switch	0.0881226	0.0306513
108	older	Comparison	No-switch	0.436782	0.0268199			Row Labels	Average of incorrect	StdDevp of incorrect	Average of miss	StdDevp of miss
109	older	Comparison	No-switch	0.168582	0.0229885			older	0.137034	0.070051	0.0354562	0.0307574
111	older	Comparison	No-switch	0.091954	0.045977			younger	0.0992039	0.0721567	0.0249774	0.0231027
113	older	Comparison	No-switch	0.180077	0.0114943
114	older	Comparison	No-switch	0.126437	0.118774
117	older	Comparison	No-switch	0.149425	0.0306513
118	older	Comparison	No-switch	0.183908	0.0804598
119	older	Comparison	No-switch	0.0957854	0.0766284
120	older	Comparison	No-switch	0.146718	0.0540541
122	older	Comparison	No-switch	0.122605	0.0306513
123	older	Comparison	No-switch	0.0421456	0.0153257
124	older	Comparison	No-switch	0.103448	0.0229885
125	older	Comparison	No-switch	0.0965251	0.042471
126	older	Comparison	No-switch	0.222222	0.045977
129	older	Comparison	No-switch	0.0498084	0.0229885
130	older	Comparison	No-switch	0.122605	0.0191571
101	older	Comparison	Switch	0.222222	0.010101
102	older	Comparison	Switch	0.0808081	0.010101
103	older	Comparison	Switch	0.255102	0.0306122
104	older	Comparison	Switch	0.111111	0.020202
105	older	Comparison	Switch	0.131313	0
106	older	Comparison	Switch	0.0909091	0.040404
107	older	Comparison	Switch	0.0909091	0.040404
108	older	Comparison	Switch	0.171717	0.010101
109	older	Comparison	Switch	0.222222	0
111	older	Comparison	Switch	0.141414	0.020202
113	older	Comparison	Switch	0.171717	0.010101
114	older	Comparison	Switch	0.10101	0.121212
117	older	Comparison	Switch	0.161616	0.020202
118	older	Comparison	Switch	0.232323	0.141414
119	older	Comparison	Switch	0.134021	0.0618557
120	older	Comparison	Switch	0.163265	0.0612245
122	older	Comparison	Switch	0.0927835	0
123	older	Comparison	Switch	0.030303	0.010101
124	older	Comparison	Switch	0.10101	0.020202
125	older	Comparison	Switch	0.102041	0.0408163
126	older	Comparison	Switch	0.212121	0.040404
129	older	Comparison	Switch	0.0909091	0
130	older	Comparison	Switch	0.0606061	0.020202
3	younger	Reference	No-switch	0.0862745	0.027451
4	younger	Reference	No-switch	0.204724	0.0275591
5	younger	Reference	No-switch	0.0905512	0.0275591
6	younger	Reference	No-switch	0.121569	0.0352941
8	younger	Reference	No-switch	0.0590551	0.0393701
9	younger	Reference	No-switch	0.0393701	0.0472441
10	younger	Reference	No-switch	0.113725	0.0235294
12	younger	Reference	No-switch	0.102362	0.023622
13	younger	Reference	No-switch	0.023622	0.023622
15	younger	Reference	No-switch	0.133858	0.0393701
16	younger	Reference	No-switch	0.11811	0.0275591
17	younger	Reference	No-switch	0.149606	0.015748
18	younger	Reference	No-switch	0.246032	0.0793651
19	younger	Reference	No-switch	0.11811	0.0669291
20	younger	Reference	No-switch	0.0862745	0.0156863
21	younger	Reference	No-switch	0.184314	0.0156863
22	younger	Reference	No-switch	0.0671937	0.0355731
23	younger	Reference	No-switch	0.0431373	0.0313725
24	younger	Reference	No-switch	0.0433071	0.0314961
25	younger	Reference	No-switch	0.0551181	0.0708661
26	younger	Reference	No-switch	0.133333	0.0196078
27	younger	Reference	No-switch	0.101961	0.027451
28	younger	Reference	No-switch	0.141176	0.0156863
29	younger	Reference	No-switch	0.370079	0.0314961
3	younger	Reference	Switch	0.0833333	0.0208333
4	younger	Reference	Switch	0.216495	0.0309278
5	younger	Reference	Switch	0.154639	0.0206186
6	younger	Reference	Switch	0.168421	0.0421053
8	younger	Reference	Switch	0.0824742	0.0515464
9	younger	Reference	Switch	0.0721649	0.0412371
10	younger	Reference	Switch	0.0729167	0.0416667
12	younger	Reference	Switch	0.154639	0.0206186
13	younger	Reference	Switch	0.0309278	0.0412371
15	younger	Reference	Switch	0.185567	0.0309278
16	younger	Reference	Switch	0.0618557	0.0206186
17	younger	Reference	Switch	0.134021	0.0412371
18	younger	Reference	Switch	0.21875	0.0520833
19	younger	Reference	Switch	0.114583	0.197917
20	younger	Reference	Switch	0.385417	0.0104167
21	younger	Reference	Switch	0.177083	0.0416667
22	younger	Reference	Switch	0.0721649	0.0206186
23	younger	Reference	Switch	0.0208333	0.0208333
24	younger	Reference	Switch	0.0927835	0.0412371
25	younger	Reference	Switch	0.0206186	0.113402
26	younger	Reference	Switch	0.0625	0.03125
27	younger	Reference	Switch	0.09375	0.0416667
28	younger	Reference	Switch	0.114583	0.0416667
29	younger	Reference	Switch	0.360825	0.0618557
3	younger	Comparison	No-switch	0.045977	0.0153257
4	younger	Comparison	No-switch	0.122605	0.0191571
5	younger	Comparison	No-switch	0.091954	0.0191571
6	younger	Comparison	No-switch	0.111111	0.0268199
8	younger	Comparison	No-switch	0.0804598	0.0268199
9	younger	Comparison	No-switch	0.0421456	0.0268199
10	younger	Comparison	No-switch	0.0842912	0.0114943
12	younger	Comparison	No-switch	0.0574713	0.0191571
13	younger	Comparison	No-switch	0.0191571	0.0114943
15	younger	Comparison	No-switch	0.0651341	0.0114943
16	younger	Comparison	No-switch	0.0536398	0.0153257
17	younger	Comparison	No-switch	0.141762	0.0229885
18	younger	Comparison	No-switch	0.114943	0.0306513
19	younger	Comparison	No-switch	0.0769231	0.123077
20	younger	Comparison	No-switch	0.452107	0.0114943
21	younger	Comparison	No-switch	0.183908	0.045977
22	younger	Comparison	No-switch	0.0344828	0.0191571
23	younger	Comparison	No-switch	0.0344828	0.0268199
24	younger	Comparison	No-switch	0.045977	0.0229885
25	younger	Comparison	No-switch	0.0613027	0.0421456
26	younger	Comparison	No-switch	0.0766284	0.0268199
27	younger	Comparison	No-switch	0.0613027	0.0191571
28	younger	Comparison	No-switch	0.0804598	0.0306513
29	younger	Comparison	No-switch	0.195402	0.0268199
3	younger	Comparison	Switch	0.131313	0.010101
4	younger	Comparison	Switch	0.242424	0
5	younger	Comparison	Switch	0.142857	0.0102041
6	younger	Comparison	Switch	0.0707071	0.040404
8	younger	Comparison	Switch	0.0808081	0.010101
9	younger	Comparison	Switch	0.0707071	0.010101
10	younger	Comparison	Switch	0.141414	0.020202
12	younger	Comparison	Switch	0.0606061	0.010101
13	younger	Comparison	Switch	0.010101	0.020202
15	younger	Comparison	Switch	0.0909091	0
16	younger	Comparison	Switch	0.10101	0.020202
17	younger	Comparison	Switch	0.131313	0.030303
18	younger	Comparison	Switch	0.173469	0.0306122
19	younger	Comparison	Switch	0.0714286	0.122449
20	younger	Comparison	Switch	0.121212	0.020202
21	younger	Comparison	Switch	0.161616	0.040404
22	younger	Comparison	Switch	0.030303	0.010101
23	younger	Comparison	Switch	0.030303	0
24	younger	Comparison	Switch	0.0606061	0.010101
25	younger	Comparison	Switch	0.0909091	0.030303
26	younger	Comparison	Switch	0.0606061	0.010101
27	younger	Comparison	Switch	0.0707071	0.030303
28	younger	Comparison	Switch	0.0808081	0.040404
29	younger	Comparison	Switch	0.20202	0.020202

## Sheet: updating_error_stat
RM ANOVA
incorrect
Main effects	F	p	η²p
TRIAL TYPE	0.463	0.5	0.01
AGE	1.931	0.171	0.041
Interactions
TRIAL TYPE × AGE	0.801	0.376	0.017
miss
Main effects	F	p	η²p
TRIAL TYPE	13.735	< .001	0.234
AGE	7.832	0.008	0.148
Interactions
TRIAL TYPE × AGE	2.764	0.103	0.058
Post hoc tests
incorrect
TRIAL TYPE
		95% CI for Mean Difference					95% CI for Cohen's d
	Mean Difference	Lower	Upper	SE	t	Cohen's d	Lower	Upper	pbonf
no-switch reference vs. no-switch comparison	0.009	-0.018	0.036	0.013	0.68	0.111	-0.215	0.438	0.5
AGE
		95% CI for Mean Difference					95% CI for Cohen's d
	Mean Difference	Lower	Upper	SE	t	Cohen's d	Lower	Upper	pbonf
older group vs. younger group	0.027	-0.012	0.066	0.02	1.39	0.336	-0.156	0.828	0.171
TRIAL TYPE × AGE
			95% CI for Mean Difference					95% CI for Cohen's d
		Mean Difference	Lower	Upper	SE	t	Cohen's d	Lower	Upper	pbonf
no-switch reference	older group vs. younger group	0.015	-0.048	0.079	0.024	0.65	0.19	-0.602	0.981	1
no-switch comparison	older group vs. younger group	0.039	-0.025	0.103	0.024	1.653	0.482	-0.319	1.284	0.614
older group	no-switch reference vs. no-switch comparison	-0.003	-0.055	0.049	0.019	-0.15	-0.035	-0.667	0.597	1
younger group	no-switch reference vs. no-switch comparison	0.021	-0.03	0.072	0.018	1.126	0.258	-0.366	0.881	1
miss
TRIAL TYPE
		95% CI for Mean Difference					95% CI for Cohen's d
	Mean Difference	Lower	Upper	SE	t	Cohen's d	Lower	Upper	pbonf
no-switch reference vs. no-switch comparison	0.011	0.005	0.017	0.003	3.706	0.479	0.202	0.756	< .001
AGE
		95% CI for Mean Difference					95% CI for Cohen's d
	Mean Difference	Lower	Upper	SE	t	Cohen's d	Lower	Upper	pbonf
older group vs. younger group	0.017	0.005	0.029	0.006	2.799	0.732	0.183	1.281	0.008
TRIAL TYPE × AGE
			95% CI for Mean Difference					95% CI for Cohen's d
		Mean Difference	Lower	Upper	SE	t	Cohen's d	Lower	Upper	pbonf
no-switch reference	older group vs. younger group	0.022	0.004	0.04	0.007	3.245	0.947	0.108	1.786	0.011
no-switch comparison	older group vs. younger group	0.012	-0.006	0.03	0.007	1.773	0.517	-0.29	1.325	0.486
older group	no-switch reference vs. no-switch comparison	0.016	0.004	0.028	0.004	3.756	0.694	0.153	1.234	0.003
younger group	no-switch reference vs. no-switch comparison	0.006	-0.005	0.018	0.004	1.461	0.264	-0.234	0.762	0.906
Bayesian RM ANOVA
incorrect
Model Comparison
Models (first 10)	P(M)	P(M|data)	BFM	BF10	error %
Null model (incl. subject and random slopes)	0.2	0.468	3.523	1
AGE	0.2	0.297	1.691	0.635	1.606
TRIAL TYPE	0.2	0.123	0.563	0.263	1.736
TRIAL TYPE + AGE	0.2	0.08	0.346	0.17	1.404
TRIAL TYPE + AGE + TRIAL TYPE ✻ AGE	0.2	0.032	0.13	0.067	1.747
Analysis of Effects
Effects	P(incl)	P(excl)	P(incl|data)	P(excl|data)	BFincl
TRIAL TYPE	0.4	0.4	0.203	0.765	0.265
AGE	0.4	0.4	0.377	0.592	0.637
TRIAL TYPE ✻ AGE	0.2	0.2	0.032	0.08	0.397
Post hoc tests
TRIAL TYPE
	Prior Odds	Posterior Odds	BF10, U	error %
no-switch reference vs. no-switch comparison	1	0.2	0.2	0.057
AGE
	Prior Odds	Posterior Odds	BF10, U	error %
older group vs. younger group	1	0.704	0.704	0.015
miss
Model Comparison
Models (first 10)	P(M)	P(M|data)	BFM	BF10	error %
Null model (incl. subject and random slopes)	0.2	0.002	0.009	1
TRIAL TYPE + AGE	0.2	0.496	3.942	219.098	1.649
TRIAL TYPE + AGE + TRIAL TYPE ✻ AGE	0.2	0.407	2.751	179.86	1.762
TRIAL TYPE	0.2	0.079	0.345	35.09	1.685
AGE	0.2	0.014	0.058	6.345	1.485
Analysis of Effects
Effects	P(incl)	P(excl)	P(incl|data)	P(excl|data)	BFincl
TRIAL TYPE	0.4	0.4	0.576	0.017	34.606
AGE	0.4	0.4	0.511	0.082	6.247
TRIAL TYPE ✻ AGE	0.2	0.2	0.407	0.496	0.821
Post hoc tests
TRIAL TYPE
	Prior Odds	Posterior Odds	BF10, U	error %
no-switch reference vs. no-switch comparison	1	36.754	36.754	2.315×10-8
AGE
	Prior Odds	Posterior Odds	BF10, U	error %
older group vs. younger group	1	35.979	35.979	7.420×10-8
Comparing the size of the effect
incorrect
						95% CI for the Hodges-Lehmann estimate			95% CI for Rank biserial correlation				95% CI (credible interval)
	Test	Statistic	df	p	Hodges-Lehmann estimate	Lower	Upper	Rank biserial correlation	Lower	Upper	BF10	Median	Lower	Upper
older group vs. younger group	Mann-Whitney	190		0.069	-0.03	-0.059	0.001	-0.312	-0.576	0.011	0.815	-0.381	-0.922	0.137
miss
						95% CI for the Hodges-Lehmann estimate			95% CI for Rank biserial correlation				95% CI (credible interval)
	Test	Statistic	df	p	Hodges-Lehmann estimate	Lower	Upper	Rank biserial correlation	Lower	Upper	BF10	Median	Lower	Upper
older group vs. younger group	Mann-Whitney	358.5		0.081	0.008	-0.003	0.019	0.299	-0.025	0.566	1.108	0.423	0.089	0.989

## Sheet: gateopening_error_stat
RM ANOVA
incorrect
Main effects	F	p	η²p
GATE SWITCH	7.455	0.009	0.142
AGE	2.031	0.161	0.043
Interactions
GATE SWITCH ✻ AGE	2.362	0.131	0.05
miss
Main effects	F	p	η²p
GATE SWITCH	9.129	0.004	0.169
AGE	6.951	0.011	0.134
Interactions
GATE SWITCH ✻ AGE	1.957	0.169	0.042
Post hoc tests
incorrect
GATE SWITCH
		95% CI for Mean Difference					95% CI for Cohen's d
	Mean Difference	Lower	Upper	SE	t	Cohen's d	Lower	Upper	pbonf
switch reference vs no-switch reference	0.03	0.008	0.053	0.011	2.73	0.35	0.084	0.616	0.009
AGE
		95% CI for Mean Difference					95% CI for Cohen's d
	Mean Difference	Lower	Upper	SE	t	Cohen's d	Lower	Upper	pbonf
older group vs. younger group	0.032	-0.013	0.078	0.023	1.425	0.374	-0.16	0.907	0.161
GATE SWITCH × AGE
			95% CI for Mean Difference					95% CI for Cohen's d
		Mean Difference	Lower	Upper	SE	t	Cohen's d	Lower	Upper	pbonf
switch reference	older group vs. younger group	0.049	-0.019	0.118	0.025	1.955	0.571	-0.24	1.381	0.329
no-switch reference	older group vs. younger group	0.015	-0.054	0.084	0.025	0.605	0.177	-0.619	0.972	1
older group	switch reference vs. no-switch reference	0.047	0.004	0.091	0.016	2.986	0.547	0.025	1.07	0.027
younger group	switch reference vs. no-switch reference	0.013	-0.03	0.056	0.016	0.853	0.153	-0.337	0.643	1
miss
GATE SWITCH
		95% CI for Mean Difference					95% CI for Cohen's d
	Mean Difference	Lower	Upper	SE	t	Cohen's d	Lower	Upper	pbonf
switch reference vs no-switch reference	0.022	0.007	0.036	0.007	3.021	0.448	0.138	0.758	0.004
AGE
		95% CI for Mean Difference					95% CI for Cohen's d
	Mean Difference	Lower	Upper	SE	t	Cohen's d	Lower	Upper	pbonf
older group vs. younger group	0.032	0.008	0.057	0.012	2.636	0.663	0.137	1.188	0.011
GATE SWITCH × AGE
			95% CI for Mean Difference					95% CI for Cohen's d
		Mean Difference	Lower	Upper	SE	t	Cohen's d	Lower	Upper	pbonf
switch reference	older group vs. younger group	0.042	0.004	0.08	0.014	2.982	0.87	0.04	1.7	0.023
no-switch reference	older group vs. younger group	0.022	-0.016	0.06	0.014	1.56	0.455	-0.347	1.257	0.738
older group	switch reference vs. no-switch reference	0.032	0.003	0.06	0.01	3.093	0.655	0.051	1.26	0.02
younger group	switch reference vs. no-switch reference	0.012	-0.016	0.039	0.01	1.16	0.241	-0.326	0.807	1
Bayesian RM ANOVA
incorrect
Model Comparison
Models (first 10)	P(M)	P(M|data)	BFM	BF10	error %
Null model (incl. subject and random slopes)	0.2	0.092	0.404	1
GATE SWITCH	0.2	0.361	2.262	3.938	1.689
GATE SWITCH + AGE	0.2	0.278	1.541	3.033	1.516
GATE SWITCH + AGE + GATE SWITCH ✻ AGE	0.2	0.2	1	2.18	1.735
AGE	0.2	0.069	0.296	0.752	1.621
Analysis of Effects
Effects	P(incl)	P(excl)	P(incl|data)	P(excl|data)	BFincl
GATE SWITCH	0.4	0.4	0.639	0.161	3.978
AGE	0.4	0.4	0.347	0.453	0.767
GATE SWITCH ✻ AGE	0.2	0.2	0.2	0.278	0.719
Post hoc tests
GATE SWITCH
	Prior Odds	Posterior Odds	BF10, U	error %
switch reference vs. no-switch reference	1	3.616	3.616	6.539×10-7
AGE
	Prior Odds	Posterior Odds	BF10, U	error %
older group vs. younger group	1	0.888	0.888	0.014
miss
Model Comparison
Models (first 10)	P(M)	P(M|data)	BFM	BF10	error %
Null model (incl. subject and random slopes)	0.2	0.014	0.058	1
GATE SWITCH + AGE	0.2	0.504	4.062	35.107	1.507
GATE SWITCH + AGE + GATE SWITCH ✻ AGE	0.2	0.308	1.784	21.487	1.714
GATE SWITCH	0.2	0.11	0.495	7.678	1.553
AGE	0.2	0.063	0.27	4.405	1.462
Analysis of Effects
Effects	P(incl)	P(excl)	P(incl|data)	P(excl|data)	BFincl
GATE SWITCH	0.4	0.4	0.614	0.078	7.916
AGE	0.4	0.4	0.567	0.125	4.553
GATE SWITCH ✻ AGE	0.2	0.2	0.308	0.504	0.612
Post hoc tests
GATE SWITCH
	Prior Odds	Posterior Odds	BF10, U	error %
switch reference vs. no-switch reference	1	7.221	7.221	2.747×10-7
AGE
	Prior Odds	Posterior Odds	BF10, U	error %
older group vs. younger group	1	15.209	15.209	2.111×10-7
Comparing the size of the effect
incorrect
						95% CI for the Hodges-Lehmann estimate			95% CI for Rank biserial correlation				95% CI (credible interval)
	Test	Statistic	df	p	Hodges-Lehmann estimate	Lower	Upper	Rank biserial correlation	Lower	Upper	BF10	Median	Lower	Upper
gateopening	Mann-Whitney	379		0.029	0.036	0.004	0.065	0.373	0.058	0.62	1.613	0.503	-0.02	1.075
miss
						95% CI for the Hodges-Lehmann estimate			95% CI for Rank biserial correlation				95% CI (credible interval)
	Test	Statistic	df	p	Hodges-Lehmann estimate	Lower	Upper	Rank biserial correlation	Lower	Upper	BF10	Median	Lower	Upper
gateopening	Mann-Whitney	295		0.694	0.004	-0.012	0.035	0.069	-0.259	0.382	0.3	0.077	-0.415	0.6

## Sheet: gateclosing_error_stat
RM ANOVA
incorrect
Main effects	F	p	η²p
GATE SWITCH	0.068	0.796	0.002
AGE	4.306	0.044	0.087
Interactions
GATE SWITCH ✻ AGE	0.011	0.919	2.350×10-4
miss
Main effects	F	p	η²p
GATE SWITCH	7.006	0.011	0.135
AGE	1.842	0.181	0.039
Interactions
GATE SWITCH ✻ AGE	0.478	0.493	0.011
Post hoc tests
incorrect
GATE SWITCH
		95% CI for Mean Difference					95% CI for Cohen's d
	Mean Difference	Lower	Upper	SE	t	Cohen's d	Lower	Upper	pbonf
switch comparison vs. no-switch comparison	0.003	-0.019	0.025	0.011	0.261	0.039	-0.258	0.336	0.796
AGE
		95% CI for Mean Difference					95% CI for Cohen's d
	Mean Difference	Lower	Upper	SE	t	Cohen's d	Lower	Upper	pbonf
older group vs. younger group	0.038	0.001	0.075	0.018	2.075	0.521	0.003	1.038	0.044
GATE SWITCH × AGE
			95% CI for Mean Difference					95% CI for Cohen's d
		Mean Difference	Lower	Upper	SE	t	Cohen's d	Lower	Upper	pbonf
switch comparison	older group vs. younger group	0.037	-0.021	0.094	0.021	1.731	0.505	-0.299	1.31	0.526
no-switch comparison	older group vs. younger group	0.039	-0.019	0.096	0.021	1.836	0.536	-0.27	1.342	0.422
older group	switch comparison vs. no-switch comparison	0.002	-0.041	0.044	0.015	0.11	0.024	-0.554	0.601	1
younger group	switch comparison vs. no-switch comparison	0.004	-0.038	0.046	0.015	0.26	0.054	-0.512	0.62	1
miss
GATE SWITCH
		95% CI for Mean Difference					95% CI for Cohen's d
	Mean Difference	Lower	Upper	SE	t	Cohen's d	Lower	Upper	pbonf
switch comparison vs. no-switch comparison	-0.006	-0.01	-0.001	0.002	-2.647	-0.214	-0.383	-0.046	0.011
AGE
		95% CI for Mean Difference					95% CI for Cohen's d
	Mean Difference	Lower	Upper	SE	t	Cohen's d	Lower	Upper	pbonf
older group vs. younger group	0.01	-0.005	0.026	0.008	1.357	0.38	-0.19	0.951	0.181
GATE SWITCH × AGE
			95% CI for Mean Difference					95% CI for Cohen's d
		Mean Difference	Lower	Upper	SE	t	Cohen's d	Lower	Upper	pbonf
switch comparison	older group vs. younger group	0.009	-0.013	0.031	0.008	1.112	0.324	-0.481	1.13	1
no-switch comparison	older group vs. younger group	0.012	-0.01	0.034	0.008	1.496	0.436	-0.374	1.247	0.844
older group	switch comparison vs. no-switch comparison	-0.007	-0.016	0.001	0.003	-2.336	-0.27	-0.597	0.056	0.144
younger group	switch comparison vs. no-switch comparison	-0.004	-0.013	0.004	0.003	-1.398	-0.158	-0.473	0.156	1
Bayesian RM ANOVA
incorrect
Model Comparison
Models (first 10)	P(M)	P(M|data)	BFM	BF10	error %
Null model (incl. subject and random slopes)	0.2	0.294	1.669	1
AGE	0.2	0.5	4.008	1.7	1.494
GATE SWITCH + AGE	0.2	0.11	0.494	0.373	1.555
GATE SWITCH	0.2	0.064	0.275	0.218	1.78
GATE SWITCH + AGE + GATE SWITCH ✻ AGE	0.2	0.031	0.128	0.105	1.793
Analysis of Effects
Effects	P(incl)	P(excl)	P(incl|data)	P(excl|data)	BFincl
GATE SWITCH	0.4	0.4	0.174	0.795	0.219
AGE	0.4	0.4	0.61	0.359	1.702
GATE SWITCH ✻ AGE	0.2	0.2	0.031	0.11	0.282
Post hoc tests
GATE SWITCH
	Prior Odds	Posterior Odds	BF10, U	error %
switch comparison vs. no-switch comparison	1	0.164	0.164	0.063
AGE
	Prior Odds	Posterior Odds	BF10, U	error %
older group vs. younger group	1	3.63	3.63	0.007
miss
Model Comparison
Models (first 10)	P(M)	P(M|data)	BFM	BF10	error %
Null model (incl. subject and random slopes)	0.2	0.104	0.464	1
GATE SWITCH	0.2	0.392	2.582	3.776	2.44
GATE SWITCH + AGE	0.2	0.31	1.799	2.987	3.258
GATE SWITCH + AGE + GATE SWITCH ✻ AGE	0.2	0.105	0.468	1.009	2.741
AGE	0.2	0.089	0.39	0.855	2.216
Analysis of Effects
Effects	P(incl)	P(excl)	P(incl|data)	P(excl|data)	BFincl
GATE SWITCH	0.4	0.4	0.703	0.193	3.647
AGE	0.4	0.4	0.399	0.496	0.804
GATE SWITCH ✻ AGE	0.2	0.2	0.105	0.31	0.338
Post hoc tests
GATE SWITCH
	Prior Odds	Posterior Odds	BF10, U	error %
switch comparison vs. no-switch comparison	1	3.527	3.527	6.746×10-7
AGE
	Prior Odds	Posterior Odds	BF10, U	error %
older group vs. younger group	1	0.974	0.974	0.013
Comparing the size of the effect
incorrect
						95% CI for the Hodges-Lehmann estimate			95% CI for Rank biserial correlation				95% CI (credible interval)
	Test	Statistic	df	p	Hodges-Lehmann estimate	Lower	Upper	Rank biserial correlation	Lower	Upper	BF10	Median	Lower	Upper
gateclosing	Mann-Whitney	264.5		0.815	-0.003	-0.023	0.019	-0.042	-0.359	0.284	0.3	-0.082	-0.584	0.424
miss
						95% CI for the Hodges-Lehmann estimate			95% CI for Rank biserial correlation				95% CI (credible interval)
	Test	Statistic	df	p	Hodges-Lehmann estimate	Lower	Upper	Rank biserial correlation	Lower	Upper	BF10	Median	Lower	Upper
gateclosing	Mann-Whitney	212.5		0.18	-0.006	-0.013	0.003	-0.23	-0.514	0.099	0.58	-0.311	-0.838	0.206

## Sheet: Notes
Effect	Difference
Updating	= no-switch reference - no-switch comparison
Substitution	= (different no-switch reference - same no-switch reference) - (different no-switch comparison - same no-switch comparison)
Gate opening	= switch reference - no-switch reference
Gate closing	= switch comparison - no-switch comparison
Matching	= different no-switch - same no-switch (NOT ANALYZED IN THIS STUDY)
Reference matching	= different no-switch reference - same no-switch reference
Comparison matching	= different no-switch comparison - same no-switch comparison
Substitution	= Reference matching - Comparison matching
Group difference	= Older group - Younger group
Only the final sample is included in this summary.
The substitution data summary are on a separate tab for better viewing
All JASP files with full statistical summary are available at: https://osf.io/k4nyh/?view_only=f5e567e8255a4d75b46a6160f3702eb4
accuracy	= correct responses of all trials (ANALYZED ONLY FOR THE OVERALL AGE GROUP DIFFERENCE)
incorrect	= incorrect responses of all trials
miss	= no response within the allowed time limit of all trials
