# Supplementary material for: Decomposing working memory subprocesses with the reference-back paradigm: Event-related potentials and age-related differences
Source: PLoS One. 2024 Dec 4;19(12):e0307351. doi: 10.1371/journal.pone.0307351 (PMC11616816; doi:10.1371/journal.pone.0307351)
Supplement: S2 File — (XLSX) [file pone.0307351.s002.xlsx]

## Sheet: overall_RT_data
ID	AGE GROUP	overall			Row Labels	Average of overall	StdDevp of overall			Overall difference between the age groups (older-younger)
101	older	566.156			older	652.409	118.496			130.652
102	older	555.592			younger	521.757	97.0099
103	older	597.142
104	older	635.24
105	older	542.336
106	older	627.841
107	older	582.222
108	older	573.159
109	older	493.769
111	older	809.214
113	older	512.355
114	older	780.114
117	older	533.709
118	older	784.264
119	older	864.178
120	older	808.172
122	older	644.52
123	older	612.326
124	older	629.541
125	older	708.835
126	older	861.89
129	older	494.619
130	older	788.21
3	younger	402.165
4	younger	489.431
5	younger	516.794
6	younger	555.018
8	younger	669.706
9	younger	676.195
10	younger	386.609
12	younger	534.058
13	younger	627.547
15	younger	621.089
16	younger	453.219
17	younger	397.23
18	younger	677.866
19	younger	607.006
20	younger	479.984
21	younger	368.817
22	younger	526.872
23	younger	470.493
24	younger	577.149
25	younger	482.769
26	younger	578.531
27	younger	373.381
28	younger	439.414
29	younger	610.812

## Sheet: overall_RT_stat
Comparing the overall difference in RT
						95% CI for the Hodges-Lehmann estimate			95% CI for rank biserial correlation				95% CI (credible interval)
	Test	Statistic	df	p	Hodges-Lehmann estimate	Lower	Upper	Rank biserial correlation	Lower	Upper	BF10	Median	Lower	Upper
older group vs. younger group	Mann-Whitney	434		< .001	125.774	52.393	192.041	0.572	0.307	0.755	29.783	0.877	0.286	1.483

## Sheet: substitution_RT_data
ID	AGE GROUP	TRIAL TYPE	GATE SWITCH	RESPONSE	RT			Row Labels	Average of RT	StdDevp of RT			Difference in the effect between the age groups
101	older	Reference	No-switch	Same	441.657			older					Substitution
102	older	Reference	No-switch	Same	489.063			Comparison				Younger group	55.4173
103	older	Reference	No-switch	Same	493.072			Switch				Older group	123.233
104	older	Reference	No-switch	Same	607.614			Different	742.304	140.356		Difference (older-younger)	67.8157
105	older	Reference	No-switch	Same	496.888			Same	613.726	122.361
106	older	Reference	No-switch	Same	616.422			No-switch
107	older	Reference	No-switch	Same	461.706			Different	652.721	114.831			Difference in the effect between the age groups
108	older	Reference	No-switch	Same	540.898			Same	578.246	106.345			Reference matching	Comparison matching	Substitution
109	older	Reference	No-switch	Same	426.534			Reference				Younger group	114.809	59.3918	55.4173
111	older	Reference	No-switch	Same	614.074			Switch				Older group	197.708	74.4748	123.233
113	older	Reference	No-switch	Same	443.54			Different	846.946	170.7		Difference (older-younger)	82.8987	15.083	67.8157
114	older	Reference	No-switch	Same	695.401			Same	616.384	128.51
117	older	Reference	No-switch	Same	470.132			No-switch
118	older	Reference	No-switch	Same	677.148			Different	775.322	148.785
119	older	Reference	No-switch	Same	811.788			Same	577.614	113.745
120	older	Reference	No-switch	Same	780.898			younger
122	older	Reference	No-switch	Same	588.187			Comparison
123	older	Reference	No-switch	Same	535.945			Switch
124	older	Reference	No-switch	Same	569.477			Different	619.998	157.478
125	older	Reference	No-switch	Same	566.348			Same	526.051	120.778
126	older	Reference	No-switch	Same	788.353			No-switch
129	older	Reference	No-switch	Same	484.474			Different	510.716	83.9525
130	older	Reference	No-switch	Same	685.501			Same	451.324	82.905
101	older	Reference	No-switch	Different	685.349			Reference
102	older	Reference	No-switch	Different	617.724			Switch
103	older	Reference	No-switch	Different	715.707			Different	625.23	147.909
104	older	Reference	No-switch	Different	757.532			Same	508.87	125.89
105	older	Reference	No-switch	Different	616.969			No-switch
106	older	Reference	No-switch	Different	755.778			Different	591.57	109.489
107	older	Reference	No-switch	Different	755			Same	476.761	91.2235
108	older	Reference	No-switch	Different	618.794
109	older	Reference	No-switch	Different	567.705
111	older	Reference	No-switch	Different	964.869
113	older	Reference	No-switch	Different	619.739
114	older	Reference	No-switch	Different	950.694			Substitution
117	older	Reference	No-switch	Different	635.793			Row Labels	Average of RT	StdDevp of RT		Overall presence of the effect
118	older	Reference	No-switch	Different	992.97			Comparison				Substitution
119	older	Reference	No-switch	Different	994.133			Switch				88.6037
120	older	Reference	No-switch	Different	899.051			Different	679.85	161.374
122	older	Reference	No-switch	Different	783.95			Same	568.956	129.215
123	older	Reference	No-switch	Different	748.845			No-switch				Overall presence of the effect
124	older	Reference	No-switch	Different	715.735			Different	580.208	122.845		Reference matching	Comparison matching	Substitution
125	older	Reference	No-switch	Different	970.807			Same	513.435	114.322		155.377	66.7728	88.6037
126	older	Reference	No-switch	Different	973.474			Reference
129	older	Reference	No-switch	Different	552.991			Switch
130	older	Reference	No-switch	Different	938.793			Different	733.73	194.202
101	older	Reference	Switch	Same	515.262			Same	561.483	138.069
102	older	Reference	Switch	Same	577.067			No-switch
103	older	Reference	Switch	Same	527.963			Different	681.491	159.348
104	older	Reference	Switch	Same	608.279			Same	526.115	114.553
105	older	Reference	Switch	Same	526.915
106	older	Reference	Switch	Same	551.802
107	older	Reference	Switch	Same	507.489			Age
108	older	Reference	Switch	Same	540.145			TRIAL TYPE	(All)
109	older	Reference	Switch	Same	471.837			GATE SWITCH	No-switch
111	older	Reference	Switch	Same	779.909			RESPONSE	(All)
113	older	Reference	Switch	Same	461.79
114	older	Reference	Switch	Same	738.668			Row Labels	Average of RT	StdDevp of RT		Overall difference between the age groups (older-younger)
117	older	Reference	Switch	Same	448.828			older	645.976	146.293		138.383
118	older	Reference	Switch	Same	736.131			younger	507.593	106.548
119	older	Reference	Switch	Same	905.1
120	older	Reference	Switch	Same	777.288
122	older	Reference	Switch	Same	630.521
123	older	Reference	Switch	Same	597.226			Updating
124	older	Reference	Switch	Same	595.701			GATE SWITCH	No-switch
125	older	Reference	Switch	Same	601.771			RESPONSE	(All)
126	older	Reference	Switch	Same	865.464
129	older	Reference	Switch	Same	486.001			Row Labels	Average of RT	StdDevp of RT		Overall effect of updating
130	older	Reference	Switch	Same	725.666			Comparison	546.821	123.268		56.9818
101	older	Reference	Switch	Different	806.108			Reference	603.803	159.036
102	older	Reference	Switch	Different	755.334
103	older	Reference	Switch	Different	850.031
104	older	Reference	Switch	Different	937.686
105	older	Reference	Switch	Different	629.278			Matching
106	older	Reference	Switch	Different	795.872			TRIAL TYPE	(All)
107	older	Reference	Switch	Different	800.622			GATE SWITCH	No-switch
108	older	Reference	Switch	Different	644.152
109	older	Reference	Switch	Different	626.73			Row Labels	Average of RT	StdDevp of RT		Overall effect of matching
111	older	Reference	Switch	Different	1189.87			Different	630.849	151.016		111.075
113	older	Reference	Switch	Different	562.148			Same	519.775	114.613
114	older	Reference	Switch	Different	964.277
117	older	Reference	Switch	Different	705.738
118	older	Reference	Switch	Different	988.8
119	older	Reference	Switch	Different	1036.43
120	older	Reference	Switch	Different	1012.57			GATE SWITCH	No-switch
122	older	Reference	Switch	Different	741.414			RESPONSE	(All)
123	older	Reference	Switch	Different	965.723
124	older	Reference	Switch	Different	797.051			Row Labels	Average of RT	StdDevp of RT			Difference in the updating effect between the age groups
125	older	Reference	Switch	Different	965.488			older				Younger group	53.146
126	older	Reference	Switch	Different	1023.61			Comparison	615.483	116.766		Older group	60.9844
129	older	Reference	Switch	Different	594.27			Reference	676.468	165.256		Difference (older-younger)	7.83842
130	older	Reference	Switch	Different	1086.56			younger
101	older	Comparison	No-switch	Same	551.377			Comparison	481.02	88.5578
102	older	Comparison	No-switch	Same	506.675			Reference	534.166	115.974
103	older	Comparison	No-switch	Same	516.68
104	older	Comparison	No-switch	Same	511.198
105	older	Comparison	No-switch	Same	459.491
106	older	Comparison	No-switch	Same	516.569
107	older	Comparison	No-switch	Same	502.718			TRIAL TYPE	(All)
108	older	Comparison	No-switch	Same	551.731			GATE SWITCH	No-switch
109	older	Comparison	No-switch	Same	472.016
111	older	Comparison	No-switch	Same	694.816			Row Labels	Average of RT	StdDevp of RT			Difference in the matching effect between the age groups
113	older	Comparison	No-switch	Same	462.58			older				Younger group	87.1004
114	older	Comparison	No-switch	Same	711.676			Different	714.021	146.354		Older group	136.091
117	older	Comparison	No-switch	Same	477.886			Same	577.93	110.108		Difference (older-younger)	48.9909
118	older	Comparison	No-switch	Same	738.924			younger
119	older	Comparison	No-switch	Same	812.045			Different	551.143	105.604
120	older	Comparison	No-switch	Same	686.406			Same	464.042	88.0866
122	older	Comparison	No-switch	Same	584.793
123	older	Comparison	No-switch	Same	501.596
124	older	Comparison	No-switch	Same	548.598
125	older	Comparison	No-switch	Same	626.205
126	older	Comparison	No-switch	Same	755.678
129	older	Comparison	No-switch	Same	450.828
130	older	Comparison	No-switch	Same	659.172
101	older	Comparison	No-switch	Different	629.634
102	older	Comparison	No-switch	Different	580.806
103	older	Comparison	No-switch	Different	598.666
104	older	Comparison	No-switch	Different	582.52
105	older	Comparison	No-switch	Different	536.89
106	older	Comparison	No-switch	Different	588.478
107	older	Comparison	No-switch	Different	605.335
108	older	Comparison	No-switch	Different	596.516
109	older	Comparison	No-switch	Different	515.069
111	older	Comparison	No-switch	Different	874.525
113	older	Comparison	No-switch	Different	533.01
114	older	Comparison	No-switch	Different	769.543
117	older	Comparison	No-switch	Different	573.196
118	older	Comparison	No-switch	Different	776.868
119	older	Comparison	No-switch	Different	851.337
120	older	Comparison	No-switch	Different	801.132
122	older	Comparison	No-switch	Different	600.203
123	older	Comparison	No-switch	Different	578.23
124	older	Comparison	No-switch	Different	630.894
125	older	Comparison	No-switch	Different	712.788
126	older	Comparison	No-switch	Different	821.035
129	older	Comparison	No-switch	Different	477.128
130	older	Comparison	No-switch	Different	778.778
101	older	Comparison	Switch	Same	499.881
102	older	Comparison	Switch	Same	482.212
103	older	Comparison	Switch	Same	599.836
104	older	Comparison	Switch	Same	630.534
105	older	Comparison	Switch	Same	544.603
106	older	Comparison	Switch	Same	558.676
107	older	Comparison	Switch	Same	536.3
108	older	Comparison	Switch	Same	525.939
109	older	Comparison	Switch	Same	517.253
111	older	Comparison	Switch	Same	697.116
113	older	Comparison	Switch	Same	525.265
114	older	Comparison	Switch	Same	650.045
117	older	Comparison	Switch	Same	481.74
118	older	Comparison	Switch	Same	822.108
119	older	Comparison	Switch	Same	750.071
120	older	Comparison	Switch	Same	796.289
122	older	Comparison	Switch	Same	627.443
123	older	Comparison	Switch	Same	481.313
124	older	Comparison	Switch	Same	642.728
125	older	Comparison	Switch	Same	575.022
126	older	Comparison	Switch	Same	930.824
129	older	Comparison	Switch	Same	491.308
130	older	Comparison	Switch	Same	749.194
101	older	Comparison	Switch	Different	615.892
102	older	Comparison	Switch	Different	578.352
103	older	Comparison	Switch	Different	749.734
104	older	Comparison	Switch	Different	758.775
105	older	Comparison	Switch	Different	648.45
106	older	Comparison	Switch	Different	739.583
107	older	Comparison	Switch	Different	666.697
108	older	Comparison	Switch	Different	627.953
109	older	Comparison	Switch	Different	554.695
111	older	Comparison	Switch	Different	945.118
113	older	Comparison	Switch	Different	604.025
114	older	Comparison	Switch	Different	894.971
117	older	Comparison	Switch	Different	610.33
118	older	Comparison	Switch	Different	833.487
119	older	Comparison	Switch	Different	965.176
120	older	Comparison	Switch	Different	858.52
122	older	Comparison	Switch	Different	714.907
123	older	Comparison	Switch	Different	704.789
124	older	Comparison	Switch	Different	721.419
125	older	Comparison	Switch	Different	886.733
126	older	Comparison	Switch	Different	958.663
129	older	Comparison	Switch	Different	490.29
130	older	Comparison	Switch	Different	944.424
3	younger	Reference	No-switch	Same	368.23
4	younger	Reference	No-switch	Same	395.373
5	younger	Reference	No-switch	Same	458.357
6	younger	Reference	No-switch	Same	525.665
8	younger	Reference	No-switch	Same	613.946
9	younger	Reference	No-switch	Same	619.009
10	younger	Reference	No-switch	Same	357.464
12	younger	Reference	No-switch	Same	518.508
13	younger	Reference	No-switch	Same	576.106
15	younger	Reference	No-switch	Same	599.642
16	younger	Reference	No-switch	Same	405.943
17	younger	Reference	No-switch	Same	361.637
18	younger	Reference	No-switch	Same	611.068
19	younger	Reference	No-switch	Same	569.403
20	younger	Reference	No-switch	Same	380.142
21	younger	Reference	No-switch	Same	364.681
22	younger	Reference	No-switch	Same	480.025
23	younger	Reference	No-switch	Same	436.029
24	younger	Reference	No-switch	Same	532.711
25	younger	Reference	No-switch	Same	468.179
26	younger	Reference	No-switch	Same	544.615
27	younger	Reference	No-switch	Same	341.033
28	younger	Reference	No-switch	Same	417.614
29	younger	Reference	No-switch	Same	496.887
3	younger	Reference	No-switch	Different	460.204
4	younger	Reference	No-switch	Different	625.742
5	younger	Reference	No-switch	Different	631.655
6	younger	Reference	No-switch	Different	628.592
8	younger	Reference	No-switch	Different	784.693
9	younger	Reference	No-switch	Different	737.349
10	younger	Reference	No-switch	Different	423.223
12	younger	Reference	No-switch	Different	626.608
13	younger	Reference	No-switch	Different	701.96
15	younger	Reference	No-switch	Different	648.563
16	younger	Reference	No-switch	Different	534.613
17	younger	Reference	No-switch	Different	455.673
18	younger	Reference	No-switch	Different	764.864
19	younger	Reference	No-switch	Different	653.441
20	younger	Reference	No-switch	Different	519.5
21	younger	Reference	No-switch	Different	394.472
22	younger	Reference	No-switch	Different	626.428
23	younger	Reference	No-switch	Different	526.503
24	younger	Reference	No-switch	Different	687.832
25	younger	Reference	No-switch	Different	573.84
26	younger	Reference	No-switch	Different	634.957
27	younger	Reference	No-switch	Different	419.554
28	younger	Reference	No-switch	Different	480.4
29	younger	Reference	No-switch	Different	657.017
3	younger	Reference	Switch	Same	370.626
4	younger	Reference	Switch	Same	444.608
5	younger	Reference	Switch	Same	477.732
6	younger	Reference	Switch	Same	529.519
8	younger	Reference	Switch	Same	821.843
9	younger	Reference	Switch	Same	640.966
10	younger	Reference	Switch	Same	354.022
12	younger	Reference	Switch	Same	482.28
13	younger	Reference	Switch	Same	554.489
15	younger	Reference	Switch	Same	612.069
16	younger	Reference	Switch	Same	431.952
17	younger	Reference	Switch	Same	381.654
18	younger	Reference	Switch	Same	691.724
19	younger	Reference	Switch	Same	744.849
20	younger	Reference	Switch	Same	460.566
21	younger	Reference	Switch	Same	349.903
22	younger	Reference	Switch	Same	518.56
23	younger	Reference	Switch	Same	455.771
24	younger	Reference	Switch	Same	561.086
25	younger	Reference	Switch	Same	457.289
26	younger	Reference	Switch	Same	508.691
27	younger	Reference	Switch	Same	352.439
28	younger	Reference	Switch	Same	380.06
29	younger	Reference	Switch	Same	630.191
3	younger	Reference	Switch	Different	455.906
4	younger	Reference	Switch	Different	525.006
5	younger	Reference	Switch	Different	603.206
6	younger	Reference	Switch	Different	645.964
8	younger	Reference	Switch	Different	858.363
9	younger	Reference	Switch	Different	777.238
10	younger	Reference	Switch	Different	450.272
12	younger	Reference	Switch	Different	639.156
13	younger	Reference	Switch	Different	830.001
15	younger	Reference	Switch	Different	775.987
16	younger	Reference	Switch	Different	531.246
17	younger	Reference	Switch	Different	419.266
18	younger	Reference	Switch	Different	851.714
19	younger	Reference	Switch	Different	715.39
20	younger	Reference	Switch	Different	653.419
21	younger	Reference	Switch	Different	387.024
22	younger	Reference	Switch	Different	642.895
23	younger	Reference	Switch	Different	562.916
24	younger	Reference	Switch	Different	750.79
25	younger	Reference	Switch	Different	559.707
26	younger	Reference	Switch	Different	747.355
27	younger	Reference	Switch	Different	393.23
28	younger	Reference	Switch	Different	454.943
29	younger	Reference	Switch	Different	774.536
3	younger	Comparison	No-switch	Same	365.9
4	younger	Comparison	No-switch	Same	413.654
5	younger	Comparison	No-switch	Same	451.94
6	younger	Comparison	No-switch	Same	470.318
8	younger	Comparison	No-switch	Same	473.736
9	younger	Comparison	No-switch	Same	611.572
10	younger	Comparison	No-switch	Same	366.199
12	younger	Comparison	No-switch	Same	436.095
13	younger	Comparison	No-switch	Same	538.347
15	younger	Comparison	No-switch	Same	580.66
16	younger	Comparison	No-switch	Same	393.476
17	younger	Comparison	No-switch	Same	371.794
18	younger	Comparison	No-switch	Same	546.774
19	younger	Comparison	No-switch	Same	445.714
20	younger	Comparison	No-switch	Same	421.468
21	younger	Comparison	No-switch	Same	326.085
22	younger	Comparison	No-switch	Same	476.353
23	younger	Comparison	No-switch	Same	391.812
24	younger	Comparison	No-switch	Same	451.523
25	younger	Comparison	No-switch	Same	393.544
26	younger	Comparison	No-switch	Same	499.859
27	younger	Comparison	No-switch	Same	341.375
28	younger	Comparison	No-switch	Same	414.249
29	younger	Comparison	No-switch	Same	649.323
3	younger	Comparison	No-switch	Different	404.535
4	younger	Comparison	No-switch	Different	544.349
5	younger	Comparison	No-switch	Different	516.385
6	younger	Comparison	No-switch	Different	560.568
8	younger	Comparison	No-switch	Different	601.85
9	younger	Comparison	No-switch	Different	660.12
10	younger	Comparison	No-switch	Different	385.323
12	younger	Comparison	No-switch	Different	538.224
13	younger	Comparison	No-switch	Different	613.886
15	younger	Comparison	No-switch	Different	575.214
16	younger	Comparison	No-switch	Different	450.765
17	younger	Comparison	No-switch	Different	389.181
18	younger	Comparison	No-switch	Different	645.851
19	younger	Comparison	No-switch	Different	545.114
20	younger	Comparison	No-switch	Different	502.9
21	younger	Comparison	No-switch	Different	376.277
22	younger	Comparison	No-switch	Different	496.416
23	younger	Comparison	No-switch	Different	474.662
24	younger	Comparison	No-switch	Different	560.626
25	younger	Comparison	No-switch	Different	452.989
26	younger	Comparison	No-switch	Different	539.877
27	younger	Comparison	No-switch	Different	382.026
28	younger	Comparison	No-switch	Different	444.315
29	younger	Comparison	No-switch	Different	595.721
3	younger	Comparison	Switch	Same	400.219
4	younger	Comparison	Switch	Same	478.764
5	younger	Comparison	Switch	Same	491.188
6	younger	Comparison	Switch	Same	533.536
8	younger	Comparison	Switch	Same	647.032
9	younger	Comparison	Switch	Same	725.846
10	younger	Comparison	Switch	Same	373.066
12	younger	Comparison	Switch	Same	493.051
13	younger	Comparison	Switch	Same	646.88
15	younger	Comparison	Switch	Same	669.998
16	younger	Comparison	Switch	Same	428.137
17	younger	Comparison	Switch	Same	382.969
18	younger	Comparison	Switch	Same	735.238
19	younger	Comparison	Switch	Same	660.924
20	younger	Comparison	Switch	Same	537.369
21	younger	Comparison	Switch	Same	359.473
22	younger	Comparison	Switch	Same	534.744
23	younger	Comparison	Switch	Same	434.484
24	younger	Comparison	Switch	Same	522.426
25	younger	Comparison	Switch	Same	483.586
26	younger	Comparison	Switch	Same	547.664
27	younger	Comparison	Switch	Same	349.533
28	younger	Comparison	Switch	Same	444.202
29	younger	Comparison	Switch	Same	744.904
3	younger	Comparison	Switch	Different	425.327
4	younger	Comparison	Switch	Different	560.112
5	younger	Comparison	Switch	Different	570.956
6	younger	Comparison	Switch	Different	634.556
8	younger	Comparison	Switch	Different	917.647
9	younger	Comparison	Switch	Different	763.816
10	younger	Comparison	Switch	Different	423.237
12	younger	Comparison	Switch	Different	589.597
13	younger	Comparison	Switch	Different	742.432
15	younger	Comparison	Switch	Different	708.605
16	younger	Comparison	Switch	Different	508.407
17	younger	Comparison	Switch	Different	455.182
18	younger	Comparison	Switch	Different	981.671
19	younger	Comparison	Switch	Different	914.867
20	younger	Comparison	Switch	Different	561.048
21	younger	Comparison	Switch	Different	427.822
22	younger	Comparison	Switch	Different	535.013
23	younger	Comparison	Switch	Different	572.118
24	younger	Comparison	Switch	Different	699.806
25	younger	Comparison	Switch	Different	578.119
26	younger	Comparison	Switch	Different	745.122
27	younger	Comparison	Switch	Different	436.996
28	younger	Comparison	Switch	Different	498.814
29	younger	Comparison	Switch	Different	628.686

## Sheet: update_gateop_gateclo_RT_data
ID	AGE GROUP	TRIAL TYPE	GATE SWITCH	RT			Row Labels	Average of RT	StdDevp of RT			Difference in the effect between the age groups
101	older	Reference	No-switch	527.517			older					Updating	Gate opening	Gate closing
102	older	Reference	No-switch	546.246			Comparison				Younger group	48.7231	30.3601	91.8248
103	older	Reference	No-switch	594.625			Switch	679.458	125.63		Older group	44.2539	42.54	62.877
104	older	Reference	No-switch	673.775			No-switch	616.581	109.588		Difference (older-younger)	-4.46917	12.1799	-28.9478
105	older	Reference	No-switch	557.216			Reference
106	older	Reference	No-switch	679.82			Switch	703.374	144.435
107	older	Reference	No-switch	587.795			No-switch	660.834	124.425
108	older	Reference	No-switch	575.024			younger
109	older	Reference	No-switch	467.745			Comparison
111	older	Reference	No-switch	765.86			Switch	573.046	132.47
113	older	Reference	No-switch	511.577			No-switch	481.222	80.3533
114	older	Reference	No-switch	805.527			Reference
117	older	Reference	No-switch	531.392			Switch	560.305	131.334
118	older	Reference	No-switch	775.586			No-switch	529.945	97.447
119	older	Reference	No-switch	887.104
120	older	Reference	No-switch	837.653
122	older	Reference	No-switch	674.687
123	older	Reference	No-switch	640.091
124	older	Reference	No-switch	633.507
125	older	Reference	No-switch	733.135
126	older	Reference	No-switch	874.927
129	older	Reference	No-switch	516.93			All effects
130	older	Reference	No-switch	801.452			Row Labels	Average of RT	StdDevp of RT			Overall presence of the effect
101	older	Reference	Switch	606.671			Comparison					Updating	Gate opening	Gate closing
102	older	Reference	Switch	644.206			Switch	625.12	139.692			46.536	36.3205	77.6588
103	older	Reference	Switch	649.958			No-switch	547.461	117.271
104	older	Reference	Switch	734.974			Reference
105	older	Reference	Switch	567.322			Switch	630.318	155.343
106	older	Reference	Switch	662.743			No-switch	593.997	129.252
107	older	Reference	Switch	624.742
108	older	Reference	Switch	568.314
109	older	Reference	Switch	517.237
111	older	Reference	Switch	964.39
113	older	Reference	Switch	486.119			Updating	Age
114	older	Reference	Switch	816.221			TRIAL TYPE	(All)
117	older	Reference	Switch	522.23			GATE SWITCH	No-switch				Overall difference between the age groups (older-younger)
118	older	Reference	Switch	829.024								Updating	Gate opening	Gate closing
119	older	Reference	Switch	935.837			Row Labels	Average of RT	StdDevp of RT			133.124	136.98	120.885
120	older	Reference	Switch	873.257			older	638.707	119.312
122	older	Reference	Switch	672.286			younger	505.583	92.5731
123	older	Reference	Switch	759.54
124	older	Reference	Switch	674.149			Gate opening	Age
125	older	Reference	Switch	723.01			TRIAL TYPE	Reference
126	older	Reference	Switch	948.427			GATE SWITCH	(All)
129	older	Reference	Switch	526.932
130	older	Reference	Switch	870.024			Row Labels	Average of RT	StdDevp of RT
101	older	Comparison	No-switch	592.939			older	682.104	136.47
102	older	Comparison	No-switch	544.691			younger	545.125	116.631
103	older	Comparison	No-switch	558.079
104	older	Comparison	No-switch	548.939			Gate closing	Age
105	older	Comparison	No-switch	497.299			TRIAL TYPE	Comparison
106	older	Comparison	No-switch	554.583			GATE SWITCH	(All)
107	older	Comparison	No-switch	554.473
108	older	Comparison	No-switch	570.924			Row Labels	Average of RT	StdDevp of RT
109	older	Comparison	No-switch	492.216			older	648.019	122.003
111	older	Comparison	No-switch	785.869			younger	527.134	118.787
113	older	Comparison	No-switch	500.299
114	older	Comparison	No-switch	741.931
117	older	Comparison	No-switch	529.995
118	older	Comparison	No-switch	761.256
119	older	Comparison	No-switch	832.419
120	older	Comparison	No-switch	744.6
122	older	Comparison	No-switch	593.3
123	older	Comparison	No-switch	541.159
124	older	Comparison	No-switch	590.829
125	older	Comparison	No-switch	672.02
126	older	Comparison	No-switch	788.87
129	older	Comparison	No-switch	464.087
130	older	Comparison	No-switch	720.577
101	older	Comparison	Switch	553.307
102	older	Comparison	Switch	532.419
103	older	Comparison	Switch	666.219
104	older	Comparison	Switch	690.181
105	older	Comparison	Switch	597.734
106	older	Comparison	Switch	649.129
107	older	Comparison	Switch	603.015
108	older	Comparison	Switch	575.057
109	older	Comparison	Switch	534.758
111	older	Comparison	Switch	831.575
113	older	Comparison	Switch	567.076
114	older	Comparison	Switch	780.46
117	older	Comparison	Switch	557.941
118	older	Comparison	Switch	827.981
119	older	Comparison	Switch	854.866
120	older	Comparison	Switch	827.404
122	older	Comparison	Switch	675.151
123	older	Comparison	Switch	598.932
124	older	Comparison	Switch	681.621
125	older	Comparison	Switch	738.299
126	older	Comparison	Switch	943.615
129	older	Comparison	Switch	490.754
130	older	Comparison	Switch	850.027
3	younger	Reference	No-switch	415.031
4	younger	Reference	No-switch	494.609
5	younger	Reference	No-switch	539.59
6	younger	Reference	No-switch	576.889
8	younger	Reference	No-switch	695.964
9	younger	Reference	No-switch	681.239
10	younger	Reference	No-switch	389.746
12	younger	Reference	No-switch	571.097
13	younger	Reference	No-switch	634.873
15	younger	Reference	No-switch	620.841
16	younger	Reference	No-switch	471.76
17	younger	Reference	No-switch	404.219
18	younger	Reference	No-switch	677.11
19	younger	Reference	No-switch	614.467
20	younger	Reference	No-switch	444.648
21	younger	Reference	No-switch	380.453
22	younger	Reference	No-switch	549.035
23	younger	Reference	No-switch	481.649
24	younger	Reference	No-switch	607.301
25	younger	Reference	No-switch	516.726
26	younger	Reference	No-switch	591.041
27	younger	Reference	No-switch	378.171
28	younger	Reference	No-switch	447.401
29	younger	Reference	No-switch	534.813
3	younger	Reference	Switch	405.333
4	younger	Reference	Switch	484.256
5	younger	Reference	Switch	531.058
6	younger	Reference	Switch	576.097
8	younger	Reference	Switch	837.494
9	younger	Reference	Switch	710.687
10	younger	Reference	Switch	395.919
12	younger	Reference	Switch	554.835
13	younger	Reference	Switch	673.878
15	younger	Reference	Switch	676.773
16	younger	Reference	Switch	484.388
17	younger	Reference	Switch	398.109
18	younger	Reference	Switch	758.006
19	younger	Reference	Switch	729.227
20	younger	Reference	Switch	550.342
21	younger	Reference	Switch	366.731
22	younger	Reference	Switch	573.663
23	younger	Reference	Switch	507.014
24	younger	Reference	Switch	646.905
25	younger	Reference	Switch	499.963
26	younger	Reference	Switch	626.651
27	younger	Reference	Switch	367.674
28	younger	Reference	Switch	410.568
29	younger	Reference	Switch	681.743
3	younger	Comparison	No-switch	385.454
4	younger	Comparison	No-switch	477.835
5	younger	Comparison	No-switch	485.274
6	younger	Comparison	No-switch	514.841
8	younger	Comparison	No-switch	536.419
9	younger	Comparison	No-switch	633.549
10	younger	Comparison	No-switch	376.166
12	younger	Comparison	No-switch	489.066
13	younger	Comparison	No-switch	577.46
15	younger	Comparison	No-switch	577.79
16	younger	Comparison	No-switch	420.352
17	younger	Comparison	No-switch	380.966
18	younger	Comparison	No-switch	595.646
19	younger	Comparison	No-switch	496.37
20	younger	Comparison	No-switch	465.674
21	younger	Comparison	No-switch	349.558
22	younger	Comparison	No-switch	486.75
23	younger	Comparison	No-switch	432.053
24	younger	Comparison	No-switch	508.095
25	younger	Comparison	No-switch	424.283
26	younger	Comparison	No-switch	520.723
27	younger	Comparison	No-switch	363.733
28	younger	Comparison	No-switch	429.93
29	younger	Comparison	No-switch	621.334
3	younger	Comparison	Switch	412.921
4	younger	Comparison	Switch	515.642
5	younger	Comparison	Switch	529.63
6	younger	Comparison	Switch	586.342
8	younger	Comparison	Switch	791.36
9	younger	Comparison	Switch	744.622
10	younger	Comparison	Switch	398.453
12	younger	Comparison	Switch	544.472
13	younger	Comparison	Switch	697.642
15	younger	Comparison	Switch	690.588
16	younger	Comparison	Switch	466.888
17	younger	Comparison	Switch	421.25
18	younger	Comparison	Switch	842.658
19	younger	Comparison	Switch	776.645
20	younger	Comparison	Switch	550.741
21	younger	Comparison	Switch	389.754
22	younger	Comparison	Switch	534.888
23	younger	Comparison	Switch	506.168
24	younger	Comparison	Switch	618.828
25	younger	Comparison	Switch	536.828
26	younger	Comparison	Switch	650.686
27	younger	Comparison	Switch	392.773
28	younger	Comparison	Switch	471.822
29	younger	Comparison	Switch	681.512

## Sheet: RT_difference_ratio_data
ID	AGE GROUP	SUBPROCESS	RT DIFFERENCE	RT RATIO			Row Labels	Average of RT DIFFERENCE	StdDevp of RT DIFFERENCE			Difference in the effect between the age groups
101	older	updating	-65.4218	-0.116777			older					Updating	Substitution	Gate opening	Gate closing
102	older	updating	1.55461	0.00285004			gate closing	62.877	46.792		Difference (older-younger)	-4.46917	67.8157	12.1799	-28.9478
103	older	updating	36.5464	0.0634099			gate opening	42.54	50.3428
104	older	updating	124.836	0.204195			substitution	123.233	75.9783
105	older	updating	59.9167	0.113638			updating	44.2539	47.6831
106	older	updating	125.237	0.202911			younger
107	older	updating	33.3217	0.0583431			gate closing	91.8248	71.5964
108	older	updating	4.0996	0.00715495			gate opening	30.3601	51.1111
109	older	updating	-24.4707	-0.0509826			substitution	55.4173	47.6247
111	older	updating	-20.0085	-0.0257886			updating	48.7231	47.2618
113	older	updating	11.2785	0.0222923
114	older	updating	63.5963	0.0821945
117	older	updating	1.39758	0.0026335
118	older	updating	14.3302	0.0186489
119	older	updating	54.6856	0.0636055
120	older	updating	93.0524	0.11762
122	older	updating	81.3873	0.128372
123	older	updating	98.9316	0.167503
124	older	updating	42.6782	0.0697165			Row Labels	Average of RT RATIO	StdDevp of RT RATIO			Difference in the effect between the age groups
125	older	updating	61.115	0.0869868			older					Updating	Substitution	Gate opening	Gate closing
126	older	updating	86.057	0.103446			gate closing	0.0953545	0.0700531		Difference (older-younger)	-0.0260775	0.0797	0.0139571	-0.0659244
129	older	updating	52.843	0.107731			gate opening	0.0589274	0.0687307
130	older	updating	80.8755	0.106273			substitution	0.169417	0.0996854
3	younger	updating	29.5772	0.0738981			updating	0.0667817	0.0762276
4	younger	updating	16.7741	0.0344988			younger
5	younger	updating	54.3164	0.105997			gate closing	0.161279	0.0997089
6	younger	updating	62.0474	0.113668			gate opening	0.0449703	0.0840444
8	younger	updating	159.545	0.258922			substitution	0.0897168	0.0942049
9	younger	updating	47.6905	0.0725448			updating	0.0928592	0.0819513
10	younger	updating	13.5798	0.0354605
12	younger	updating	82.0309	0.154751
13	younger	updating	57.4122	0.0947136
15	younger	updating	43.0509	0.0718334
16	younger	updating	51.408	0.11525
17	younger	updating	23.2531	0.0592296
18	younger	updating	81.4642	0.128012
19	younger	updating	118.097	0.212627
20	younger	updating	-21.0251	-0.0461927
21	younger	updating	30.8949	0.0846423
22	younger	updating	62.2846	0.120266
23	younger	updating	49.5963	0.108561
24	younger	updating	99.2062	0.177885
25	younger	updating	92.4431	0.196477
26	younger	updating	70.3176	0.126497
27	younger	updating	14.4384	0.0389225
28	younger	updating	17.4713	0.0398282
29	younger	updating	-86.5211	-0.149672
101	older	substitution	165.436	0.299935
102	older	substitution	54.5299	0.0961592
103	older	substitution	140.648	0.221348
104	older	substitution	78.5961	0.0892158
105	older	substitution	42.6827	0.0602542
106	older	substitution	67.4461	0.0729655
107	older	substitution	190.677	0.296892
108	older	substitution	33.1108	0.0563328
109	older	substitution	98.1178	0.196745
111	older	substitution	171.086	0.215317
113	older	substitution	105.769	0.189942
114	older	substitution	197.426	0.232045
117	older	substitution	70.3514	0.118233
118	older	substitution	277.878	0.328138
119	older	substitution	143.054	0.154699
120	older	substitution	3.42645	-0.0135876
122	older	substitution	180.352	0.25933
123	older	substitution	136.266	0.189479
124	older	substitution	63.9619	0.0880564
125	older	substitution	317.875	0.396917
126	older	substitution	119.764	0.127244
129	older	substitution	42.2176	0.075403
130	older	substitution	133.687	0.145525
3	younger	substitution	53.3398	0.121751
4	younger	substitution	99.6733	0.178361
5	younger	substitution	108.854	0.18487
6	younger	substitution	12.6773	0.00325187
8	younger	substitution	42.6332	0.00594046
9	younger	substitution	69.7928	0.0981462
10	younger	substitution	46.6337	0.117567
12	younger	substitution	5.97007	-0.0208418
13	younger	substitution	50.3153	0.0658274
15	younger	substitution	54.3676	0.0878104
16	younger	substitution	71.3811	0.137887
17	younger	substitution	76.6484	0.184413
18	younger	substitution	54.7185	0.0574015
19	younger	substitution	-15.3617	-0.0631929
20	younger	substitution	57.9262	0.133618
21	younger	substitution	-20.4009	-0.0644386
22	younger	substitution	126.34	0.223385
23	younger	substitution	7.62477	-0.00324168
24	younger	substitution	46.017	0.0385949
25	younger	substitution	46.2163	0.0623576
26	younger	substitution	50.3251	0.0762024
27	younger	substitution	37.8709	0.0940886
28	younger	substitution	32.7206	0.0697963
29	younger	substitution	213.732	0.363649
101	older	gate opening	79.1535	0.139577
102	older	gate opening	97.9606	0.164577
103	older	gate opening	55.3335	0.0889189
104	older	gate opening	61.1991	0.0868843
105	older	gate opening	10.1058	0.0179733
106	older	gate opening	-17.0769	-0.0254393
107	older	gate opening	36.9473	0.0609422
108	older	gate opening	-6.71055	-0.0117385
109	older	gate opening	49.4915	0.100492
111	older	gate opening	198.53	0.229481
113	older	gate opening	-25.4585	-0.0510346
114	older	gate opening	10.6937	0.0131879
117	older	gate opening	-9.16167	-0.0173908
118	older	gate opening	53.4378	0.0666054
119	older	gate opening	48.7324	0.0534657
120	older	gate opening	35.6045	0.0416205
122	older	gate opening	-2.40146	-0.00356571
123	older	gate opening	119.45	0.170687
124	older	gate opening	40.6416	0.0621595
125	older	gate opening	-10.1253	-0.0139069
126	older	gate opening	73.4999	0.0806206
129	older	gate opening	10.0026	0.0191646
130	older	gate opening	68.5715	0.082049
3	younger	gate opening	-9.69845	-0.0236443
4	younger	gate opening	-10.3526	-0.0211523
5	younger	gate opening	-8.53182	-0.0159377
6	younger	gate opening	-0.791528	-0.001373
8	younger	gate opening	141.53	0.18459
9	younger	gate opening	29.4474	0.0423118
10	younger	gate opening	6.17335	0.015715
12	younger	gate opening	-16.2621	-0.0288865
13	younger	gate opening	39.0054	0.059607
15	younger	gate opening	55.9319	0.0862072
16	younger	gate opening	12.6278	0.026414
17	younger	gate opening	-6.10967	-0.0152298
18	younger	gate opening	80.8958	0.112738
19	younger	gate opening	114.76	0.170813
20	younger	gate opening	105.694	0.212452
21	younger	gate opening	-13.7213	-0.0367281
22	younger	gate opening	24.6284	0.0438736
23	younger	gate opening	25.3651	0.0513118
24	younger	gate opening	39.6032	0.0631527
25	younger	gate opening	-16.7624	-0.0329746
26	younger	gate opening	35.6106	0.0584887
27	younger	gate opening	-10.4971	-0.0281482
28	younger	gate opening	-36.8335	-0.0858621
29	younger	gate opening	146.93	0.241551
101	older	gate closing	-39.6321	-0.0691512
102	older	gate closing	-12.2724	-0.0227877
103	older	gate closing	108.141	0.176657
104	older	gate closing	141.242	0.227971
105	older	gate closing	100.435	0.183438
106	older	gate closing	94.5465	0.157092
107	older	gate closing	48.542	0.0838748
108	older	gate closing	4.13216	0.00721157
109	older	gate closing	42.5425	0.0828501
111	older	gate closing	45.7064	0.0565168
113	older	gate closing	66.7771	0.125124
114	older	gate closing	38.5291	0.0506166
117	older	gate closing	27.9467	0.0513757
118	older	gate closing	66.7255	0.0839717
119	older	gate closing	22.4469	0.0266071
120	older	gate closing	82.8042	0.105348
122	older	gate closing	81.8511	0.129057
123	older	gate closing	57.773	0.101348
124	older	gate closing	90.7924	0.142705
125	older	gate closing	66.2787	0.0939911
126	older	gate closing	154.745	0.178639
129	older	gate closing	26.6672	0.0558569
130	older	gate closing	129.45	0.164842
3	younger	gate closing	27.4667	0.0688065
4	younger	gate closing	37.8069	0.0761104
5	younger	gate closing	44.3563	0.0874099
6	younger	gate closing	71.5006	0.129861
8	younger	gate closing	254.941	0.384012
9	younger	gate closing	111.074	0.16119
10	younger	gate closing	22.2874	0.057544
12	younger	gate closing	55.4057	0.107216
13	younger	gate closing	120.182	0.188505
15	younger	gate closing	112.798	0.177862
16	younger	gate closing	46.5359	0.1049
17	younger	gate closing	40.2844	0.100433
18	younger	gate closing	247.012	0.343477
19	younger	gate closing	280.275	0.440333
20	younger	gate closing	85.067	0.167386
21	younger	gate closing	40.1966	0.10874
22	younger	gate closing	48.1383	0.0942375
23	younger	gate closing	74.1154	0.157991
24	younger	gate closing	110.733	0.196523
25	younger	gate closing	112.546	0.234199
26	younger	gate closing	129.963	0.221891
27	younger	gate closing	29.0402	0.0767745
28	younger	gate closing	41.8921	0.0929127
29	younger	gate closing	60.1785	0.0923801

## Sheet: updating_RT_stat
RM ANOVA
Main effects	F	p	η²p
TRIAL TYPE	43.142	< .001	0.489
AGE	19.468	< .001	0.302
Interactions
TRIAL TYPE × AGE	0.1	0.754	0.002
Post hoc tests
TRIAL TYPE
		95% CI for Mean Difference					95% CI for Cohen's d
	Mean Difference	Lower	Upper	SE	t	Cohen's d	Lower	Upper	pbonf
no-switch reference vs. no-switch comparison	46.488	32.233	60.744	7.078	6.568	0.438	0.275	0.601	< .001
AGE
		95% CI for Mean Difference					95% CI for Cohen's d
	Mean Difference	Lower	Upper	SE	t	Cohen's d	Lower	Upper	pbonf
older group vs. younger group	133.124	72.356	193.892	30.171	4.412	1.253	0.622	1.884	< .001
TRIAL TYPE × AGE
			95% CI for Mean Difference					95% CI for Cohen's d
		Mean Difference	Lower	Upper	SE	t	Cohen's d	Lower	Upper	pbonf
no-switch reference	older group vs. younger group	130.89	45.746	216.034	30.99	4.224	1.232	0.355	2.11	< .001
no-switch comparison	older group vs. younger group	135.359	50.215	220.503	30.99	4.368	1.275	0.392	2.157	< .001
older group	no-switch reference vs. no-switch comparison	44.254	16.336	72.172	10.115	4.375	0.417	0.129	0.705	< .001
younger group	no-switch reference vs. no-switch comparison	48.723	21.393	76.053	9.902	4.92	0.459	0.17	0.747	< .001
Bayesian RM ANOVA
Model Comparison
Models (first 10)	P(M)	P(M|data)	BFM	BF10	error %
Null model (incl. subject and random slopes)	0.2	1.627×10-8	6.507×10-8	1
TRIAL TYPE + AGE	0.2	0.77	13.383	4.733×10+7	1.681
TRIAL TYPE + AGE + TRIAL TYPE ×AGE	0.2	0.226	1.167	1.388×10+7	1.811
TRIAL TYPE	0.2	0.004	0.017	264309	3.185
AGE	0.2	3.949×10-6	1.579×10-5	242.729	2.828
Analysis of Effects
Effects	P(incl)	P(excl)	P(incl|data)	P(excl|data)	BFincl
TRIAL TYPE	0.4	0.4	0.774	3.965×10-6	195259
AGE	0.4	0.4	0.77	0.004	179.056
TRIAL TYPE × AGE	0.2	0.2	0.226	0.77	0.293
Post hoc tests
TRIAL TYPE
	Prior Odds	Posterior Odds	BF10, U	error %
no-switch reference vs. no-switch comparison	1	428459	428459	1.530×10-11
AGE
	Prior Odds	Posterior Odds	BF10, U	error %
older group vs. younger group	1	272611	272611	5.495×10-8
Comparing the size of the effect
RT difference
						95% CI for the mean difference			95% CI for Cohen's d					95% CI (credible interval)
	Test	t	df	p	Mean difference	Lower	Upper	Cohen's d	Lower	Upper	BF10	error%	Median	Lower	Upper
older group vs. younger group	Student	-0.316	45	0.754	-4.469	-32.98	24.042	-0.092	-0.664	0.481	0.302	0.006	-0.073	-0.593	0.437
RT ratio
						95% CI for the mean difference			95% CI for Cohen's d					95% CI (credible interval)
	Test	t	df	p	Mean difference	Lower	Upper	Cohen's d	Lower	Upper	BF10	error%	Median	Lower	Upper
older group vs. younger group	Student	-1.104	45	0.275	-0.026	-0.074	0.021	-0.322	-0.896	0.255	0.475	0.007	-0.258	-0.801	0.253

## Sheet: substitution_RT_stat
RM ANOVA
Main effects	F	p	η²p
TRIAL TYPE	80.855	< .001	0.642
RESPONSE	283.718	< .001	0.863
AGE	20.582	< .001	0.314
Interactions
TRIAL TYPE ✻ AGE	0.381	0.54	0.008
RESPONSE ✻ AGE	13.67	< .001	0.233
TRIAL TYPE ✻ RESPONSE	90.103	< .001	0.667
TRIAL TYPE ✻ RESPONSE ✻ AGE	12.984	< .001	0.224
Post hoc tests
TRIAL TYPE
		95% CI for Mean Difference					95% CI for Cohen's d
	Mean Difference	Lower	Upper	SE	t	Cohen's d	Lower	Upper	pbonf
no-switch reference vs. no-switch comparison	57.065	44.283	69.847	6.346	8.992	0.517	0.358	0.676	< .001
RESPONSE
		95% CI for Mean Difference					95% CI for Cohen's d
	Mean Difference	Lower	Upper	SE	t	Cohen's d	Lower	Upper	pbonf
different vs. same	111.596	98.252	124.94	6.625	16.844	1.011	0.765	1.257	< .001
AGE
		95% CI for Mean Difference					95% CI for Cohen's d
	Mean Difference	Lower	Upper	SE	t	Cohen's d	Lower	Upper	pbonf
older group vs. younger group	138.383	76.948	199.818	30.503	4.537	1.254	0.637	1.871	< .001
TRIAL TYPE × RESPONSE
			95% CI for Mean Difference					95% CI for Cohen's d
		Mean Difference	Lower	Upper	SE	t	Cohen's d	Lower	Upper	pbonf
no-switch reference	different vs. same	156.258	134.282	178.235	8.126	19.229	1.416	0.961	1.871	< .001
no-switch comparison	different vs. same	66.933	44.957	88.91	8.126	8.237	0.607	0.34	0.873	< .001
different	no-switch reference vs. no-switch comparison	101.728	80.374	123.082	7.9	12.877	0.922	0.592	1.252	< .001
same	no-switch reference vs. no-switch comparison	12.403	-8.951	33.757	7.9	1.57	0.112	-0.086	0.311	0.721
TRIAL TYPE × AGE
			95% CI for Mean Difference					95% CI for Cohen's d
		Mean Difference	Lower	Upper	SE	t	Cohen's d	Lower	Upper	pbonf
no-switch reference	older group vs. younger group	142.302	56.628	227.977	31.156	4.567	1.29	0.428	2.151	< .001
no-switch comparison	older group vs. younger group	134.464	48.789	220.138	31.156	4.316	1.219	0.366	2.072	< .001
older group	no-switch reference vs. no-switch comparison	60.984	35.952	86.017	9.07	6.724	0.553	0.276	0.83	< .001
younger group	no-switch reference vs. no-switch comparison	53.146	28.641	77.651	8.879	5.986	0.482	0.22	0.743	< .001
RESPONSE × AGE
			95% CI for Mean Difference					95% CI for Cohen's d
		Mean Difference	Lower	Upper	SE	t	Cohen's d	Lower	Upper	pbonf
different	older group vs. younger group	162.878	77.07	248.687	31.214	5.218	1.476	0.589	2.364	< .001
same	older group vs. younger group	113.888	28.079	199.696	31.214	3.649	1.032	0.199	1.865	0.004
older group	different vs. same	136.091	109.958	162.224	9.469	14.373	1.233	0.805	1.662	< .001
younger group	different vs. same	87.1	61.518	112.683	9.269	9.397	0.789	0.464	1.114	< .001
TRIAL TYPE × RESPONSE ×AGE
				95% CI for Mean Difference					95% CI for Cohen's d
			Mean Difference	Lower	Upper	SE	t	Cohen's d	Lower	Upper	pbonf
no-switch reference	different	older group vs. younger group	183.752	78.087	289.416	32.198	5.707	1.665	0.548	2.783	< .001
no-switch reference	same	older group vs. younger group	100.853	-4.812	206.518	32.198	3.132	0.914	-0.095	1.923	0.077
no-switch comparison	different	older group vs. younger group	142.005	36.34	247.67	32.198	4.41	1.287	0.231	2.343	0.001
no-switch comparison	same	older group vs. younger group	126.922	21.257	232.587	32.198	3.942	1.15	0.113	2.187	0.006
older group	different	no-switch reference vs. no-switch comparison	122.601	86.154	159.048	11.291	10.858	1.111	0.601	1.621	< .001
older group	same	no-switch reference vs. no-switch comparison	-0.632	-37.079	35.815	11.291	-0.056	-0.006	-0.341	0.33	1
younger group	different	no-switch reference vs. no-switch comparison	80.855	45.175	116.534	11.053	7.315	0.733	0.318	1.148	< .001
younger group	same	no-switch reference vs. no-switch comparison	25.437	-10.242	61.117	11.053	2.301	0.231	-0.108	0.569	0.669
older group	no-switch reference	different vs. same	197.708	160.191	235.225	11.614	17.024	1.792	1.082	2.501	< .001
older group	no-switch comparison	different vs. same	74.475	36.958	111.992	11.614	6.413	0.675	0.489	1.092	< .001
younger group	no-switch reference	different vs. same	114.809	78.082	151.536	11.369	10.098	1.04	0.547	1.534	< .001
younger group	no-switch comparison	different vs. same	59.392	22.665	96.119	11.369	5.224	0.538	0.152	0.924	< .001
Bayesian RM ANOVA
Model Comparison
Models (first 10)	P(M)	P(M|data)	BFM	BF10	error %
Null model (incl. subject and random slopes)	0.053	1.248×10-38	2.247×10-37	1
TRIAL TYPE + RESPONSE + AGE + TRIAL TYPE ✻ RESPONSE + TRIAL TYPE ✻ AGE + RESPONSE ✻ AGE + TRIAL TYPE ✻ RESPONSE ✻ AGE	0.053	0.885	138.883	7.092×10+37	5.557
TRIAL TYPE + RESPONSE + AGE + TRIAL TYPE ✻ RESPONSE + RESPONSE ✻ AGE	0.053	0.092	1.83	7.392×10+36	25.326
TRIAL TYPE + RESPONSE + AGE + TRIAL TYPE ✻ RESPONSE + TRIAL TYPE ✻ AGE + RESPONSE ✻ AGE	0.053	0.02	0.367	1.602×10+36	5.553
TRIAL TYPE + RESPONSE + AGE + TRIAL TYPE ✻ RESPONSE	0.053	0.002	0.031	1.388×10+35	5.471
TRIAL TYPE + RESPONSE + AGE + TRIAL TYPE ✻ RESPONSE + TRIAL TYPE ✻ AGE	0.053	7.190×10-4	0.013	5.760×10+34	24.526
TRIAL TYPE + RESPONSE + TRIAL TYPE ✻ RESPONSE	0.053	6.975×10-6	1.256×10-4	5.587×10+32	4.498
TRIAL TYPE + RESPONSE + AGE + RESPONSE ✻ AGE	0.053	9.400×10-13	1.692×10-11	7.530×10+25	5.135
TRIAL TYPE + RESPONSE + AGE + TRIAL TYPE ✻ AGE + RESPONSE ✻ AGE	0.053	3.700×10-13	6.660×10-12	2.964×10+25	28.461
TRIAL TYPE + RESPONSE + AGE	0.053	7.572×10-14	1.363×10-12	6.066×10+24	4.446
Analysis of Effects
Effects	P(incl)	P(excl)	P(incl|data)	P(excl|data)	BFincl
TRIAL TYPE	0.263	0.263	1.016×10-12	4.149×10-20	2.449×10+7
RESPONSE	0.263	0.263	9.626×10-14	1.862×10-29	5.169×10+15
TRIAL TYPE ✻ RESPONSE	0.263	0.263	0.115	1.406×10-12	8.159×10+10
AGE	0.263	0.263	0.002	6.975×10-6	248.36
TRIAL TYPE ✻ AGE	0.263	0.263	0.021	0.094	0.22
RESPONSE ✻ AGE	0.263	0.263	0.112	0.002	45.802
TRIAL TYPE ✻ RESPONSE ✻ AGE	0.053	0.053	0.885	0.02	44.259
Post hoc tests
TRIAL TYPE
	Prior Odds	Posterior Odds	BF10, U	error %
no-switch reference vs. no-switch comparison	1	6.522×10+8	6.522×10+8	2.646×10-12
RESPONSE
	Prior Odds	Posterior Odds	BF10, U	error %
different vs. same	1	3.814×10+21	3.814×10+21	1.030×10-23
AGE
	Prior Odds	Posterior Odds	BF10, U	error %
older group vs. younger group	1	1.494×10+9	1.494×10+9	2.572×10-16
Comparing the size of the effect
RT difference
						95% CI for the Hodges-Lehmann estimate			95% CI for Rank biserial correlation				95% CI (credible interval)
	Test	Statistic	df	p	Hodges-Lehmann estimate	Lower	Upper	Rank biserial correlation	Lower	Upper	BF10	Median	Lower	Upper
older group vs. younger group	Mann-Whitney	428		< .001	64.073	24.135	98.015	0.551	0.278	0.741	12.045	0.784	0.211	1.388
RT ratio
						95% CI for the mean difference			95% CI for Cohen's d					95% CI (credible interval)
	Test	t	df	p	Mean difference	Lower	Upper	Cohen's d	Lower	Upper	BF10	error%	Median	Lower	Upper
older group vs. younger group	Student	2.757	45	0.008	0.08	0.021	0.138	0.805	0.205	1.396	5.591	4.321e-07	0.688	0.123	1.287

## Sheet: gateopening_RT_stat
RM ANOVA
Main effects	F	p	η²p
GATE SWITCH	23.215	< .001	0.34
AGE	13.994	< .001	0.237
Interactions
GATE SWITCH ✻ AGE	0.648	0.425	0.014
Post hoc tests
GATE SWITCH
		95% CI for Mean Difference					95% CI for Cohen's d
	Mean Difference	Lower	Upper	SE	t	Cohen's d	Lower	Upper	pbonf
switch reference vs no-switch reference	36.45	21.213	51.687	7.565	4.818	0.284	0.151	0.418	< .001
AGE
		95% CI for Mean Difference					95% CI for Cohen's d
	Mean Difference	Lower	Upper	SE	t	Cohen's d	Lower	Upper	pbonf
older group vs. younger group	136.98	63.229	210.73	36.617	3.741	1.069	0.45	1.688	< .001
GATE SWITCH × AGE
			95% CI for Mean Difference					95% CI for Cohen's d
		Mean Difference	Lower	Upper	SE	t	Cohen's d	Lower	Upper	pbonf
switch reference	older group vs. younger group	143.07	40.246	245.893	37.39	3.826	1.117	0.251	1.982	0.002
no-switch reference	older group vs. younger group	130.89	28.066	233.713	37.39	3.501	1.021	0.166	1.877	0.006
older group	switch reference vs. no-switch reference	42.54	12.7	72.38	10.812	3.935	0.332	0.081	0.583	0.002
younger group	switch reference vs. no-switch reference	30.36	1.148	59.572	10.584	2.868	0.237	-43.03	0.474	0.038
Bayesian RM ANOVA
Model Comparison
Models (first 10)	P(M)	P(M|data)	BFM	BF10	error %
Null model (incl. subject and random slopes)	0.2	2.457×10-5	9.827×10-5	1
GATE SWITCH + AGE	0.2	0.706	9.593	28728.2	1.956
GATE SWITCH + AGE + GATE SWITCH ✻ AGE	0.2	0.268	1.468	10926.2	3.45
GATE SWITCH	0.2	0.025	0.102	1016.14	3.129
AGE	0.2	8.580×10-4	0.003	34.927	3.25
Analysis of Effects
Effects	P(incl)	P(excl)	P(incl|data)	P(excl|data)	BFincl
GATE SWITCH	0.4	0.4	0.731	8.826×10-4	827.905
AGE	0.4	0.4	0.707	0.025	28.278
GATE SWITCH ✻ AGE	0.2	0.2	0.268	0.706	0.38
Post hoc tests
GATE SWITCH
	Prior Odds	Posterior Odds	BF10, U	error %
switch reference vs. no-switch reference	1	1256.7	1256.7	2.002×10-5
AGE
	Prior Odds	Posterior Odds	BF10, U	error %
older group vs. younger group	1	11067.9	11067.9	1.112×10-10
Comparing the size of the effect
RT difference
						95% CI for the Hodges-Lehmann estimate			95% CI for Rank biserial correlation				95% CI (credible interval)
	Test	Statistic	df	p	Hodges-Lehmann estimate	Lower	Upper	Rank biserial correlation	Lower	Upper	BF10	Median	Lower	Upper
older group vs. younger group	Mann-Whitney	328		0.276	13.848	-14.523	44.136	0.188	-0.142	0.481	0.409	0.215	-0.287	0.747
RT ratio
						95% CI for the Hodges-Lehmann estimate			95% CI for Rank biserial correlation				95% CI (credible interval)
	Test	Statistic	df	p	Hodges-Lehmann estimate	Lower	Upper	Rank biserial correlation	Lower	Upper	BF10	Median	Lower	Upper
older group vs. younger group	Mann-Whitney	327		0.285	0.019	-0.024	0.063	0.185	-0.146	0.478	0.401	0.208	-0.298	0.744

## Sheet: gateclosing_RT_stat
RM ANOVA
Main effects	F	p	η²p
GATE SWITCH	72.952	< .001	0.618
AGE	13.686	< .001	0.233
Interactions
GATE SWITCH ✻ AGE	2.554	0.117	0.054
Post hoc tests
GATE SWITCH
		95% CI for Mean Difference					95% CI for Cohen's d
	Mean Difference	Lower	Upper	SE	t	Cohen's d	Lower	Upper	pbonf
switch comparison vs. no-switch comparison	77.351	59.111	95.591	9.056	8.541	0.666	0.455	0.876	< .001
AGE
		95% CI for Mean Difference					95% CI for Cohen's d
	Mean Difference	Lower	Upper	SE	t	Cohen's d	Lower	Upper	pbonf
older group vs. younger group	120.885	55.071	186.699	32.677	3.699	1.04	0.432	1.648	< .001
GATE SWITCH × AGE
			95% CI for Mean Difference					95% CI for Cohen's d
		Mean Difference	Lower	Upper	SE	t	Cohen's d	Lower	Upper	pbonf
switch comparison	older group vs. younger group	106.411	13.393	199.429	33.908	3.138	0.916	0.072	1.759	0.017
no-switch comparison	older group vs. younger group	135.359	42.34	228.377	33.908	3.992	1.165	0.296	2.033	0.001
older group	switch comparison vs. no-switch comparison	62.877	27.155	98.599	12.943	4.858	0.541	0.198	0.884	< .001
younger group	switch comparison vs. no-switch comparison	91.825	56.855	126.794	12.67	7.247	0.79	0.414	1.167	< .001
Bayesian RM ANOVA
Model Comparison
Models (first 10)	P(M)	P(M|data)	BFM	BF10	error %
Null model (incl. subject and random slopes)	0.2	2.256×10-10	9.024×10-10	1
GATE SWITCH + AGE	0.2	0.561	5.109	2.486×10+9	1.867
GATE SWITCH + AGE + GATE SWITCH ✻ AGE	0.2	0.423	2.935	1.876×10+9	2.001
GATE SWITCH	0.2	0.016	0.065	7.061×10+7	3.004
AGE	0.2	1.062×10-8	4.250×10-8	47.09	1.865
Analysis of Effects
Effects	P(incl)	P(excl)	P(incl|data)	P(excl|data)	BFincl
GATE SWITCH	0.4	0.4	0.577	1.085×10-8	5.316×10+7
AGE	0.4	0.4	0.561	0.016	35.208
GATE SWITCH ✻ AGE	0.2	0.2	0.423	0.561	0.755
Post hoc tests
GATE SWITCH
	Prior Odds	Posterior Odds	BF10, U	error %
switch comparison vs. no-switch comparison	1	1.465×10+8	1.465×10+8	2.510×10-14
AGE
	Prior Odds	Posterior Odds	BF10, U	error %
older group vs. younger group	1	2840.32	2840.32	1.968×10-10
Comparing the size of the effect
RT difference
						95% CI for the Hodges-Lehmann estimate			95% CI for Rank biserial correlation				95% CI (credible interval)
	Test	Statistic	df	p	Hodges-Lehmann estimate	Lower	Upper	Rank biserial correlation	Lower	Upper	BF10	Median	Lower	Upper
older group vs. younger group	Mann-Whitney	230		0.336	-13.836	-46.267	16.652	0.169	-0.464	0.164	0.578	-0.304	-0.832	0.203
RT ratio
						95% CI for the Hodges-Lehmann estimate			95% CI for Rank biserial correlation				95% CI (credible interval)
	Test	Statistic	df	p	Hodges-Lehmann estimate	Lower	Upper	Rank biserial correlation	Lower	Upper	BF10	Median	Lower	Upper
older group vs. younger group	Mann-Whitney	173		0.028	-0.044	-0.097	-0.004	-0.373	-0.62	-0.058	3.745	-0.609	-1.194	-0.067
RT ratio with three outliers removed
						95% CI for the mean difference			95% CI for Cohen's d					95% CI (credible interval)
	Test	t	df	p	Mean difference	Lower	Upper	Cohen's d	Lower	Upper	BF10	error%	Median	Lower	Upper
older group vs. younger group	Student	-1.745	42	0.088	-0.033	-0.072	0.005	-0.527	-1.126	0.079	0.995	0.007	-0.427	-1.013	0.114

## Sheet: Notes
Effect	RT Difference
Updating	= no-switch reference - no-switch comparison
Substitution	= (different no-switch reference - same no-switch reference) - (different no-switch comparison - same no-switch comparison)
Gate opening	= switch reference - no-switch reference
Gate closing	= switch comparison - no-switch comparison
Matching	= different no-switch - same no-switch (NOT ANALYZED IN THIS STUDY)
Reference matching	= different no-switch reference - same no-switch reference
Comparison matching	= different no-switch comparison - same no-switch comparison
Substitution	= Reference matching - Comparison matching
Group difference	= Older group - Younger group
Effect	RT Ratio
Updating	= (no-switch reference - no-switch comparison)/((no-switch reference + no-switch comparison)/2)
Substitution	= ((different no-switch reference - same no-switch reference)/((different no-switch reference + same no-switch reference)/2)) - ((different no-switch comparison - same no-switch comparison)/((different no-switch comparison + same no-switch comparison)/2))
Gate opening	= (switch reference - no-switch reference)/((switch reference + no-switch reference)/2)
Gate closing	= (switch comparison - no-switch comparison)/((switch comparison + no-switch comparison)/2)
Only the final sample is included in this summary.
The substitution data summary is on a separate tab for better viewing
All JASP files with full statistical summary are available at: https://osf.io/k4nyh/?view_only=f5e567e8255a4d75b46a6160f3702eb4
