# Supplementary material for: Decomposing working memory subprocesses with the reference-back paradigm: Event-related potentials and age-related differences
Source: PLoS One. 2024 Dec 4;19(12):e0307351. doi: 10.1371/journal.pone.0307351 (PMC11616816; doi:10.1371/journal.pone.0307351)
Supplement: S4 File — (XLSX) [file pone.0307351.s004.xlsx]

## Sheet: updating_amp_data
ID	AGE GROUP	Time window	Electrode site	Mean amplitude			Row Labels	Average of Mean amplitude	StdDevp of Mean amplitude
101	older	80-180 ms	FZ	-0.236674			older						Differences between electrode sites within the age groups
102	older	80-180 ms	FZ	-0.0552509			300-400 ms						FZ-CZ	FZ-PZ	FZ-OZ	CZ-PZ	CZ-OZ	PZ-OZ
103	older	80-180 ms	FZ	-0.123686			CZ	-0.197796	0.439729		80-180 ms	younger	0.215151	0.691845	1.87036	0.476694	1.65521	1.17852
104	older	80-180 ms	FZ	0.17889			FZ	0.16607	0.471346			older	-0.0980064	0.141545	1.54657	0.239552	1.64458	1.40503
105	older	80-180 ms	FZ	0.43192			OZ	-0.996216	1.47012		300-400 ms	younger	0.789324	1.24954	2.27465	0.460218	1.48533	1.02511
106	older	80-180 ms	FZ	0.0303438			PZ	-0.43681	0.869463			older	0.363866	0.60288	1.16229	0.239014	0.79842	0.559406
107	older	80-180 ms	FZ	0.1534			400-1000 ms				400-1000 ms	younger	0.161875	0.164216	2.00609	0.00234054	1.84421	1.84187
108	older	80-180 ms	FZ	-0.384381			CZ	-0.0711453	0.288614			older	0.185962	0.197347	0.859758	0.0113843	0.673796	0.662412
109	older	80-180 ms	FZ	-0.124049			FZ	0.114817	0.318449
111	older	80-180 ms	FZ	-0.243016			OZ	-0.744941	0.846366
113	older	80-180 ms	FZ	-0.0659929			PZ	-0.0825297	0.559968			Difference between the age groups at the different electrode sites
114	older	80-180 ms	FZ	-0.262771			80-180 ms					older-younger
117	older	80-180 ms	FZ	-0.424188			CZ	-0.0235799	0.210472			FZ	CZ	PZ	OZ
118	older	80-180 ms	FZ	-0.497284			FZ	-0.121586	0.239922		80-180 ms	-0.196708	0.116449	0.353591	0.127081
119	older	80-180 ms	FZ	-0.380914			OZ	-1.66816	0.841352		300-400 ms	-0.203915	0.221542	0.442747	0.908449
120	older	80-180 ms	FZ	0.0776618			PZ	-0.263132	0.510291		400-1000 ms	0.104005	0.0799178	0.0708741	1.25033
122	older	80-180 ms	FZ	0.27802			younger
123	older	80-180 ms	FZ	0.088758			300-400 ms
124	older	80-180 ms	FZ	-0.160581			CZ	-0.419339	0.738977
125	older	80-180 ms	FZ	-0.366288			FZ	0.369985	0.724778
126	older	80-180 ms	FZ	-0.380531			OZ	-1.90467	2.22291
129	older	80-180 ms	FZ	-0.283873			PZ	-0.879557	1.79165
130	older	80-180 ms	FZ	-0.0460017			400-1000 ms
101	older	80-180 ms	CZ	0.52161			CZ	-0.151063	0.490335
102	older	80-180 ms	CZ	0.197513			FZ	0.010812	0.399177
103	older	80-180 ms	CZ	-0.0527678			OZ	-1.99528	1.38973
104	older	80-180 ms	CZ	-0.191624			PZ	-0.153404	0.900975
105	older	80-180 ms	CZ	0.0920233			80-180 ms
106	older	80-180 ms	CZ	-0.107012			CZ	-0.140028	0.257759
107	older	80-180 ms	CZ	-0.267725			FZ	0.0751221	0.290868
108	older	80-180 ms	CZ	-0.233438			OZ	-1.79524	1.14561
109	older	80-180 ms	CZ	0.0761903			PZ	-0.616723	0.549908
111	older	80-180 ms	CZ	-0.0530168
113	older	80-180 ms	CZ	-0.188719
114	older	80-180 ms	CZ	0.173615
117	older	80-180 ms	CZ	0.463688
118	older	80-180 ms	CZ	0.132985
119	older	80-180 ms	CZ	-0.151223
120	older	80-180 ms	CZ	-0.181601			Row Labels	Average of Mean amplitude	StdDevp of Mean amplitude			Overall difference between age groups
122	older	80-180 ms	CZ	-0.0532878			older					older-younger
123	older	80-180 ms	CZ	-0.230136			300-400 ms	-0.366188	1.00578		80-180 ms	0.100103
124	older	80-180 ms	CZ	-0.00779145			400-1000 ms	-0.19595	0.640511		300-400 ms	0.342206
125	older	80-180 ms	CZ	-0.00218749			80-180 ms	-0.519114	0.845509		400-1000 ms	0.376283
126	older	80-180 ms	CZ	-0.321518			younger
129	older	80-180 ms	CZ	-0.0921128			300-400 ms	-0.708394	1.72696
130	older	80-180 ms	CZ	-0.0658039			400-1000 ms	-0.572233	1.21044
101	older	80-180 ms	PZ	0.441947			80-180 ms	-0.619217	0.982424
102	older	80-180 ms	PZ	0.467107
103	older	80-180 ms	PZ	-0.259062
104	older	80-180 ms	PZ	-0.156143
105	older	80-180 ms	PZ	0.242843
106	older	80-180 ms	PZ	-0.333875
107	older	80-180 ms	PZ	-0.6661
108	older	80-180 ms	PZ	-0.906176			Row Labels	Average of Mean amplitude	StdDevp of Mean amplitude			Overall difference between electrode sites
109	older	80-180 ms	PZ	-0.451651			300-400 ms					FZ-CZ	FZ-PZ	FZ-OZ	CZ-PZ	CZ-OZ	PZ-OZ
111	older	80-180 ms	PZ	-0.0817041			CZ	-0.310924	0.621081		80-180 ms	0.0619035	0.422549	1.71191	0.360646	1.65001	1.28936
113	older	80-180 ms	PZ	-0.984453			FZ	0.270197	0.622375		300-400 ms	0.581121	0.93309	1.7303	0.351969	1.14918	0.797212
114	older	80-180 ms	PZ	-0.192111			OZ	-1.46011	1.94605		400-1000 ms	0.173662	0.180429	1.44512	0.00676622	1.27146	1.26469
117	older	80-180 ms	PZ	0.385777			PZ	-0.662894	1.4346
118	older	80-180 ms	PZ	-0.202391			400-1000 ms
119	older	80-180 ms	PZ	-0.86514			CZ	-0.111954	0.406363
120	older	80-180 ms	PZ	-0.492302			FZ	0.0617081	0.365643
122	older	80-180 ms	PZ	-1.64326			OZ	-1.38341	1.31432
123	older	80-180 ms	PZ	0.538514			PZ	-0.118721	0.754463
124	older	80-180 ms	PZ	-0.432218			80-180 ms
125	older	80-180 ms	PZ	-0.111999			CZ	-0.083043	0.242885
126	older	80-180 ms	PZ	-0.156797			FZ	-0.0211395	0.284676
129	older	80-180 ms	PZ	-0.0217592			OZ	-1.73305	1.01025
130	older	80-180 ms	PZ	-0.171076			PZ	-0.443689	0.559542
101	older	80-180 ms	OZ	-1.91159
102	older	80-180 ms	OZ	-0.710633
103	older	80-180 ms	OZ	-1.32383
104	older	80-180 ms	OZ	-0.867942
105	older	80-180 ms	OZ	-1.13955
106	older	80-180 ms	OZ	-1.65874
107	older	80-180 ms	OZ	-1.40154
108	older	80-180 ms	OZ	-3.02099
109	older	80-180 ms	OZ	-1.36002
111	older	80-180 ms	OZ	-1.69016
113	older	80-180 ms	OZ	-2.32639
114	older	80-180 ms	OZ	-1.21002
117	older	80-180 ms	OZ	-1.30583
118	older	80-180 ms	OZ	-1.18844
119	older	80-180 ms	OZ	-2.47043
120	older	80-180 ms	OZ	-0.53211
122	older	80-180 ms	OZ	-3.35356
123	older	80-180 ms	OZ	-0.702564
124	older	80-180 ms	OZ	-3.00763
125	older	80-180 ms	OZ	-1.08593
126	older	80-180 ms	OZ	-3.45233
129	older	80-180 ms	OZ	-1.37033
130	older	80-180 ms	OZ	-1.27708
101	older	300-400 ms	FZ	0.412082
102	older	300-400 ms	FZ	-0.702064
103	older	300-400 ms	FZ	-0.56061
104	older	300-400 ms	FZ	0.714173
105	older	300-400 ms	FZ	0.590012
106	older	300-400 ms	FZ	0.261839
107	older	300-400 ms	FZ	0.727465
108	older	300-400 ms	FZ	0.110165
109	older	300-400 ms	FZ	0.367179
111	older	300-400 ms	FZ	-0.148718
113	older	300-400 ms	FZ	-0.0172868
114	older	300-400 ms	FZ	0.192478
117	older	300-400 ms	FZ	0.164128
118	older	300-400 ms	FZ	-0.0956479
119	older	300-400 ms	FZ	-0.356482
120	older	300-400 ms	FZ	0.0893817
122	older	300-400 ms	FZ	-0.00901793
123	older	300-400 ms	FZ	1.18851
124	older	300-400 ms	FZ	-0.109254
125	older	300-400 ms	FZ	-0.0858452
126	older	300-400 ms	FZ	-0.189049
129	older	300-400 ms	FZ	1.20891
130	older	300-400 ms	FZ	0.0672528
101	older	300-400 ms	CZ	1.1257
102	older	300-400 ms	CZ	0.447915
103	older	300-400 ms	CZ	0.229211
104	older	300-400 ms	CZ	-0.610058
105	older	300-400 ms	CZ	-0.0161172
106	older	300-400 ms	CZ	-0.548893
107	older	300-400 ms	CZ	-0.487154
108	older	300-400 ms	CZ	0.507061
109	older	300-400 ms	CZ	-0.354787
111	older	300-400 ms	CZ	-0.207715
113	older	300-400 ms	CZ	-0.412155
114	older	300-400 ms	CZ	-0.031401
117	older	300-400 ms	CZ	-0.557146
118	older	300-400 ms	CZ	-0.10979
119	older	300-400 ms	CZ	-0.394294
120	older	300-400 ms	CZ	-0.457823
122	older	300-400 ms	CZ	-0.333708
123	older	300-400 ms	CZ	-0.967453
124	older	300-400 ms	CZ	-0.0604517
125	older	300-400 ms	CZ	-0.0374688
126	older	300-400 ms	CZ	-0.560107
129	older	300-400 ms	CZ	-0.281618
130	older	300-400 ms	CZ	-0.431063
101	older	300-400 ms	PZ	1.14725
102	older	300-400 ms	PZ	0.394872
103	older	300-400 ms	PZ	-1.27711
104	older	300-400 ms	PZ	-0.719903
105	older	300-400 ms	PZ	-0.127628
106	older	300-400 ms	PZ	-1.43413
107	older	300-400 ms	PZ	0.26455
108	older	300-400 ms	PZ	1.40568
109	older	300-400 ms	PZ	-1.04615
111	older	300-400 ms	PZ	-0.861308
113	older	300-400 ms	PZ	-0.326639
114	older	300-400 ms	PZ	0.301799
117	older	300-400 ms	PZ	-1.24606
118	older	300-400 ms	PZ	-0.00715166
119	older	300-400 ms	PZ	-0.319445
120	older	300-400 ms	PZ	-1.1261
122	older	300-400 ms	PZ	-1.90332
123	older	300-400 ms	PZ	-1.38634
124	older	300-400 ms	PZ	-0.0848543
125	older	300-400 ms	PZ	-0.480566
126	older	300-400 ms	PZ	0.952641
129	older	300-400 ms	PZ	-0.94035
130	older	300-400 ms	PZ	-1.22635
101	older	300-400 ms	OZ	-0.891764
102	older	300-400 ms	OZ	-1.1736
103	older	300-400 ms	OZ	-2.76997
104	older	300-400 ms	OZ	-0.692984
105	older	300-400 ms	OZ	0.264332
106	older	300-400 ms	OZ	-0.828144
107	older	300-400 ms	OZ	1.25893
108	older	300-400 ms	OZ	2.49932
109	older	300-400 ms	OZ	-1.44213
111	older	300-400 ms	OZ	-1.26409
113	older	300-400 ms	OZ	0.0693642
114	older	300-400 ms	OZ	1.6
117	older	300-400 ms	OZ	-3.65243
118	older	300-400 ms	OZ	-0.582278
119	older	300-400 ms	OZ	-0.168508
120	older	300-400 ms	OZ	-1.22362
122	older	300-400 ms	OZ	-3.20932
123	older	300-400 ms	OZ	-2.62866
124	older	300-400 ms	OZ	-1.28837
125	older	300-400 ms	OZ	-1.48989
126	older	300-400 ms	OZ	-2.45257
129	older	300-400 ms	OZ	-0.709395
130	older	300-400 ms	OZ	-2.1372
101	older	400-1000 ms	FZ	0.258161
102	older	400-1000 ms	FZ	0.235967
103	older	400-1000 ms	FZ	-0.0903364
104	older	400-1000 ms	FZ	0.36536
105	older	400-1000 ms	FZ	0.720051
106	older	400-1000 ms	FZ	0.280222
107	older	400-1000 ms	FZ	0.539405
108	older	400-1000 ms	FZ	-0.0388069
109	older	400-1000 ms	FZ	0.435067
111	older	400-1000 ms	FZ	-0.449366
113	older	400-1000 ms	FZ	-0.195126
114	older	400-1000 ms	FZ	0.249099
117	older	400-1000 ms	FZ	0.0241036
118	older	400-1000 ms	FZ	0.0622556
119	older	400-1000 ms	FZ	-0.356027
120	older	400-1000 ms	FZ	0.139085
122	older	400-1000 ms	FZ	-0.246092
123	older	400-1000 ms	FZ	0.552063
124	older	400-1000 ms	FZ	0.185194
125	older	400-1000 ms	FZ	-0.356669
126	older	400-1000 ms	FZ	-0.271436
129	older	400-1000 ms	FZ	0.473378
130	older	400-1000 ms	FZ	0.125239
101	older	400-1000 ms	CZ	0.125963
102	older	400-1000 ms	CZ	-0.152749
103	older	400-1000 ms	CZ	-0.465031
104	older	400-1000 ms	CZ	-0.375566
105	older	400-1000 ms	CZ	-0.365542
106	older	400-1000 ms	CZ	0.0900229
107	older	400-1000 ms	CZ	-0.255975
108	older	400-1000 ms	CZ	0.381892
109	older	400-1000 ms	CZ	-0.300978
111	older	400-1000 ms	CZ	0.096509
113	older	400-1000 ms	CZ	-0.117158
114	older	400-1000 ms	CZ	0.357747
117	older	400-1000 ms	CZ	0.00165652
118	older	400-1000 ms	CZ	-0.461781
119	older	400-1000 ms	CZ	-0.323811
120	older	400-1000 ms	CZ	-0.267391
122	older	400-1000 ms	CZ	-0.0568554
123	older	400-1000 ms	CZ	0.527926
124	older	400-1000 ms	CZ	0.212345
125	older	400-1000 ms	CZ	0.351399
126	older	400-1000 ms	CZ	-0.317535
129	older	400-1000 ms	CZ	-0.00502356
130	older	400-1000 ms	CZ	-0.316403
101	older	400-1000 ms	PZ	-0.238081
102	older	400-1000 ms	PZ	-0.708263
103	older	400-1000 ms	PZ	-0.491017
104	older	400-1000 ms	PZ	-0.720315
105	older	400-1000 ms	PZ	0.993609
106	older	400-1000 ms	PZ	1.12703
107	older	400-1000 ms	PZ	-0.404621
108	older	400-1000 ms	PZ	-0.0162183
109	older	400-1000 ms	PZ	-1.04494
111	older	400-1000 ms	PZ	-0.330365
113	older	400-1000 ms	PZ	-0.414521
114	older	400-1000 ms	PZ	0.763006
117	older	400-1000 ms	PZ	-0.123863
118	older	400-1000 ms	PZ	-0.515465
119	older	400-1000 ms	PZ	-0.226933
120	older	400-1000 ms	PZ	-0.565023
122	older	400-1000 ms	PZ	-0.383927
123	older	400-1000 ms	PZ	0.311161
124	older	400-1000 ms	PZ	-0.139021
125	older	400-1000 ms	PZ	0.798332
126	older	400-1000 ms	PZ	0.0659556
129	older	400-1000 ms	PZ	0.34098
130	older	400-1000 ms	PZ	0.0243152
101	older	400-1000 ms	OZ	-1.62653
102	older	400-1000 ms	OZ	-1.95656
103	older	400-1000 ms	OZ	-1.11164
104	older	400-1000 ms	OZ	-0.838853
105	older	400-1000 ms	OZ	0.629569
106	older	400-1000 ms	OZ	0.375225
107	older	400-1000 ms	OZ	-0.550207
108	older	400-1000 ms	OZ	-1.0131
109	older	400-1000 ms	OZ	-1.80613
111	older	400-1000 ms	OZ	-1.43914
113	older	400-1000 ms	OZ	-0.365073
114	older	400-1000 ms	OZ	1.2454
117	older	400-1000 ms	OZ	-0.69817
118	older	400-1000 ms	OZ	-0.609412
119	older	400-1000 ms	OZ	-1.23086
120	older	400-1000 ms	OZ	-0.712538
122	older	400-1000 ms	OZ	-0.570299
123	older	400-1000 ms	OZ	-0.761139
124	older	400-1000 ms	OZ	-1.70459
125	older	400-1000 ms	OZ	0.145654
126	older	400-1000 ms	OZ	-2.23272
129	older	400-1000 ms	OZ	0.163836
130	older	400-1000 ms	OZ	-0.466368
3	younger	80-180 ms	FZ	-0.0482726
4	younger	80-180 ms	FZ	-0.020926
5	younger	80-180 ms	FZ	-0.0186542
6	younger	80-180 ms	FZ	0.165013
8	younger	80-180 ms	FZ	0.502744
9	younger	80-180 ms	FZ	0.568017
10	younger	80-180 ms	FZ	0.167672
12	younger	80-180 ms	FZ	0.09266
13	younger	80-180 ms	FZ	-0.116709
15	younger	80-180 ms	FZ	0.368985
16	younger	80-180 ms	FZ	-0.194416
17	younger	80-180 ms	FZ	-0.00991896
18	younger	80-180 ms	FZ	-0.0787201
19	younger	80-180 ms	FZ	-0.117841
20	younger	80-180 ms	FZ	0.102132
21	younger	80-180 ms	FZ	-0.44738
22	younger	80-180 ms	FZ	0.202878
23	younger	80-180 ms	FZ	-0.497997
24	younger	80-180 ms	FZ	-0.255086
25	younger	80-180 ms	FZ	0.21738
26	younger	80-180 ms	FZ	0.528295
27	younger	80-180 ms	FZ	0.642909
28	younger	80-180 ms	FZ	-0.0456289
29	younger	80-180 ms	FZ	0.0957945
3	younger	80-180 ms	CZ	-0.158454
4	younger	80-180 ms	CZ	-0.346299
5	younger	80-180 ms	CZ	-0.0497814
6	younger	80-180 ms	CZ	-0.469392
8	younger	80-180 ms	CZ	-0.251749
9	younger	80-180 ms	CZ	-0.767671
10	younger	80-180 ms	CZ	0.194561
12	younger	80-180 ms	CZ	-0.356651
13	younger	80-180 ms	CZ	0.0768323
15	younger	80-180 ms	CZ	-0.219848
16	younger	80-180 ms	CZ	-0.208226
17	younger	80-180 ms	CZ	-0.392211
18	younger	80-180 ms	CZ	-0.00782533
19	younger	80-180 ms	CZ	0.0282231
20	younger	80-180 ms	CZ	-0.222322
21	younger	80-180 ms	CZ	0.0835111
22	younger	80-180 ms	CZ	-0.204354
23	younger	80-180 ms	CZ	0.361046
24	younger	80-180 ms	CZ	-0.171671
25	younger	80-180 ms	CZ	0.054085
26	younger	80-180 ms	CZ	-0.563857
27	younger	80-180 ms	CZ	-0.0656767
28	younger	80-180 ms	CZ	0.149407
29	younger	80-180 ms	CZ	0.147637
3	younger	80-180 ms	PZ	-0.264661
4	younger	80-180 ms	PZ	-0.925614
5	younger	80-180 ms	PZ	-0.656154
6	younger	80-180 ms	PZ	-1.31304
8	younger	80-180 ms	PZ	-0.991938
9	younger	80-180 ms	PZ	-1.43765
10	younger	80-180 ms	PZ	-0.405953
12	younger	80-180 ms	PZ	-1.00511
13	younger	80-180 ms	PZ	-0.599927
15	younger	80-180 ms	PZ	-0.656872
16	younger	80-180 ms	PZ	-0.829924
17	younger	80-180 ms	PZ	-1.30402
18	younger	80-180 ms	PZ	-0.242365
19	younger	80-180 ms	PZ	-0.0498455
20	younger	80-180 ms	PZ	0.00190205
21	younger	80-180 ms	PZ	-0.771117
22	younger	80-180 ms	PZ	-0.716551
23	younger	80-180 ms	PZ	0.363593
24	younger	80-180 ms	PZ	-0.510818
25	younger	80-180 ms	PZ	0.4733
26	younger	80-180 ms	PZ	-1.81449
27	younger	80-180 ms	PZ	-0.86401
28	younger	80-180 ms	PZ	-0.0107355
29	younger	80-180 ms	PZ	-0.269336
3	younger	80-180 ms	OZ	-1.0647
4	younger	80-180 ms	OZ	-1.60649
5	younger	80-180 ms	OZ	-2.96436
6	younger	80-180 ms	OZ	-2.42818
8	younger	80-180 ms	OZ	-2.82128
9	younger	80-180 ms	OZ	-1.97309
10	younger	80-180 ms	OZ	-0.317877
12	younger	80-180 ms	OZ	-2.80442
13	younger	80-180 ms	OZ	-1.62343
15	younger	80-180 ms	OZ	-1.63342
16	younger	80-180 ms	OZ	-2.935
17	younger	80-180 ms	OZ	-2.49479
18	younger	80-180 ms	OZ	-0.600311
19	younger	80-180 ms	OZ	-0.497143
20	younger	80-180 ms	OZ	-2.02524
21	younger	80-180 ms	OZ	-2.51077
22	younger	80-180 ms	OZ	-1.76027
23	younger	80-180 ms	OZ	-0.980597
24	younger	80-180 ms	OZ	-1.77792
25	younger	80-180 ms	OZ	-0.0125827
26	younger	80-180 ms	OZ	-5.40384
27	younger	80-180 ms	OZ	-0.727321
28	younger	80-180 ms	OZ	-0.693017
29	younger	80-180 ms	OZ	-1.42971
3	younger	300-400 ms	FZ	0.0293604
4	younger	300-400 ms	FZ	-0.0953336
5	younger	300-400 ms	FZ	0.0180466
6	younger	300-400 ms	FZ	0.655533
8	younger	300-400 ms	FZ	1.4287
9	younger	300-400 ms	FZ	-0.153747
10	younger	300-400 ms	FZ	1.70198
12	younger	300-400 ms	FZ	-0.298734
13	younger	300-400 ms	FZ	-0.338383
15	younger	300-400 ms	FZ	0.862768
16	younger	300-400 ms	FZ	0.515406
17	younger	300-400 ms	FZ	0.712209
18	younger	300-400 ms	FZ	1.00327
19	younger	300-400 ms	FZ	0.0741501
20	younger	300-400 ms	FZ	-1.40397
21	younger	300-400 ms	FZ	1.0862
22	younger	300-400 ms	FZ	1.00186
23	younger	300-400 ms	FZ	-0.411533
24	younger	300-400 ms	FZ	1.15108
25	younger	300-400 ms	FZ	1.42285
26	younger	300-400 ms	FZ	0.0539931
27	younger	300-400 ms	FZ	0.101727
28	younger	300-400 ms	FZ	0.0276683
29	younger	300-400 ms	FZ	-0.265454
3	younger	300-400 ms	CZ	-0.720873
4	younger	300-400 ms	CZ	-0.308621
5	younger	300-400 ms	CZ	0.362591
6	younger	300-400 ms	CZ	-1.1046
8	younger	300-400 ms	CZ	-0.363335
9	younger	300-400 ms	CZ	-1.15377
10	younger	300-400 ms	CZ	-1.07596
12	younger	300-400 ms	CZ	0.0963875
13	younger	300-400 ms	CZ	0.0102186
15	younger	300-400 ms	CZ	-0.404678
16	younger	300-400 ms	CZ	-1.44609
17	younger	300-400 ms	CZ	-1.3095
18	younger	300-400 ms	CZ	-0.273943
19	younger	300-400 ms	CZ	0.253547
20	younger	300-400 ms	CZ	1.46338
21	younger	300-400 ms	CZ	0.251763
22	younger	300-400 ms	CZ	-1.02553
23	younger	300-400 ms	CZ	-1.06047
24	younger	300-400 ms	CZ	-0.785382
25	younger	300-400 ms	CZ	-0.619175
26	younger	300-400 ms	CZ	-1.05075
27	younger	300-400 ms	CZ	-0.529072
28	younger	300-400 ms	CZ	-0.526461
29	younger	300-400 ms	CZ	1.25619
3	younger	300-400 ms	PZ	-2.62013
4	younger	300-400 ms	PZ	-2.02718
5	younger	300-400 ms	PZ	0.556811
6	younger	300-400 ms	PZ	-2.43436
8	younger	300-400 ms	PZ	-0.971996
9	younger	300-400 ms	PZ	-3.06475
10	younger	300-400 ms	PZ	-1.97708
12	younger	300-400 ms	PZ	-0.494642
13	younger	300-400 ms	PZ	-1.59787
15	younger	300-400 ms	PZ	-0.72218
16	younger	300-400 ms	PZ	-2.54334
17	younger	300-400 ms	PZ	-1.59324
18	younger	300-400 ms	PZ	0.434468
19	younger	300-400 ms	PZ	0.640249
20	younger	300-400 ms	PZ	2.94769
21	younger	300-400 ms	PZ	1.99281
22	younger	300-400 ms	PZ	-1.56548
23	younger	300-400 ms	PZ	-2.68592
24	younger	300-400 ms	PZ	-0.301068
25	younger	300-400 ms	PZ	-0.40044
26	younger	300-400 ms	PZ	-3.39154
27	younger	300-400 ms	PZ	-2.34469
28	younger	300-400 ms	PZ	-0.341407
29	younger	300-400 ms	PZ	3.39592
3	younger	300-400 ms	OZ	-4.97701
4	younger	300-400 ms	OZ	-2.90426
5	younger	300-400 ms	OZ	-0.990759
6	younger	300-400 ms	OZ	-3.45812
8	younger	300-400 ms	OZ	-0.797217
9	younger	300-400 ms	OZ	-5.25108
10	younger	300-400 ms	OZ	-1.28229
12	younger	300-400 ms	OZ	-2.64371
13	younger	300-400 ms	OZ	-3.91141
15	younger	300-400 ms	OZ	-2.32044
16	younger	300-400 ms	OZ	-2.86411
17	younger	300-400 ms	OZ	-2.90562
18	younger	300-400 ms	OZ	1.6298
19	younger	300-400 ms	OZ	0.915572
20	younger	300-400 ms	OZ	0.43787
21	younger	300-400 ms	OZ	0.200312
22	younger	300-400 ms	OZ	-2.68691
23	younger	300-400 ms	OZ	-3.41773
24	younger	300-400 ms	OZ	-0.501532
25	younger	300-400 ms	OZ	0.0722842
26	younger	300-400 ms	OZ	-6.75101
27	younger	300-400 ms	OZ	-3.141
28	younger	300-400 ms	OZ	-0.714072
29	younger	300-400 ms	OZ	2.55046
3	younger	400-1000 ms	FZ	-0.387072
4	younger	400-1000 ms	FZ	-0.114879
5	younger	400-1000 ms	FZ	-0.278426
6	younger	400-1000 ms	FZ	0.296437
8	younger	400-1000 ms	FZ	0.530712
9	younger	400-1000 ms	FZ	-0.0950897
10	younger	400-1000 ms	FZ	0.081821
12	younger	400-1000 ms	FZ	0.142839
13	younger	400-1000 ms	FZ	-0.18587
15	younger	400-1000 ms	FZ	0.160042
16	younger	400-1000 ms	FZ	-0.441775
17	younger	400-1000 ms	FZ	0.34833
18	younger	400-1000 ms	FZ	0.510215
19	younger	400-1000 ms	FZ	0.199391
20	younger	400-1000 ms	FZ	0.00695005
21	younger	400-1000 ms	FZ	0.124017
22	younger	400-1000 ms	FZ	0.376761
23	younger	400-1000 ms	FZ	-0.821494
24	younger	400-1000 ms	FZ	0.383148
25	younger	400-1000 ms	FZ	0.682798
26	younger	400-1000 ms	FZ	-0.170395
27	younger	400-1000 ms	FZ	-1.00168
28	younger	400-1000 ms	FZ	-0.149982
29	younger	400-1000 ms	FZ	0.062689
3	younger	400-1000 ms	CZ	-0.121014
4	younger	400-1000 ms	CZ	-0.372254
5	younger	400-1000 ms	CZ	0.239699
6	younger	400-1000 ms	CZ	-0.72793
8	younger	400-1000 ms	CZ	0.175003
9	younger	400-1000 ms	CZ	-1.08413
10	younger	400-1000 ms	CZ	-0.384857
12	younger	400-1000 ms	CZ	0.310098
13	younger	400-1000 ms	CZ	-0.371777
15	younger	400-1000 ms	CZ	0.0831945
16	younger	400-1000 ms	CZ	-0.224448
17	younger	400-1000 ms	CZ	-0.407705
18	younger	400-1000 ms	CZ	-0.478507
19	younger	400-1000 ms	CZ	0.642029
20	younger	400-1000 ms	CZ	0.118617
21	younger	400-1000 ms	CZ	0.725584
22	younger	400-1000 ms	CZ	-1.06825
23	younger	400-1000 ms	CZ	-0.233442
24	younger	400-1000 ms	CZ	-0.161506
25	younger	400-1000 ms	CZ	-0.975698
26	younger	400-1000 ms	CZ	-0.152711
27	younger	400-1000 ms	CZ	0.103211
28	younger	400-1000 ms	CZ	0.595654
29	younger	400-1000 ms	CZ	0.145623
3	younger	400-1000 ms	PZ	-1.37001
4	younger	400-1000 ms	PZ	-0.644148
5	younger	400-1000 ms	PZ	0.250377
6	younger	400-1000 ms	PZ	-1.20473
8	younger	400-1000 ms	PZ	1.00757
9	younger	400-1000 ms	PZ	-1.03462
10	younger	400-1000 ms	PZ	-0.683819
12	younger	400-1000 ms	PZ	0.424372
13	younger	400-1000 ms	PZ	-1.3523
15	younger	400-1000 ms	PZ	0.0342925
16	younger	400-1000 ms	PZ	0.0692392
17	younger	400-1000 ms	PZ	-0.215805
18	younger	400-1000 ms	PZ	-0.360477
19	younger	400-1000 ms	PZ	1.37933
20	younger	400-1000 ms	PZ	0.0740464
21	younger	400-1000 ms	PZ	1.39737
22	younger	400-1000 ms	PZ	-1.32944
23	younger	400-1000 ms	PZ	-0.825358
24	younger	400-1000 ms	PZ	0.675528
25	younger	400-1000 ms	PZ	-1.06989
26	younger	400-1000 ms	PZ	-1.21914
27	younger	400-1000 ms	PZ	0.456583
28	younger	400-1000 ms	PZ	1.21505
29	younger	400-1000 ms	PZ	0.644284
3	younger	400-1000 ms	OZ	-4.94555
4	younger	400-1000 ms	OZ	-1.76254
5	younger	400-1000 ms	OZ	-1.99886
6	younger	400-1000 ms	OZ	-2.5045
8	younger	400-1000 ms	OZ	-0.318365
9	younger	400-1000 ms	OZ	-3.19566
10	younger	400-1000 ms	OZ	-0.751822
12	younger	400-1000 ms	OZ	-1.38623
13	younger	400-1000 ms	OZ	-2.81346
15	younger	400-1000 ms	OZ	-1.44581
16	younger	400-1000 ms	OZ	-1.3963
17	younger	400-1000 ms	OZ	-2.17134
18	younger	400-1000 ms	OZ	0.0584578
19	younger	400-1000 ms	OZ	0.684727
20	younger	400-1000 ms	OZ	-2.12079
21	younger	400-1000 ms	OZ	-3.22569
22	younger	400-1000 ms	OZ	-2.89631
23	younger	400-1000 ms	OZ	-3.70099
24	younger	400-1000 ms	OZ	-1.25685
25	younger	400-1000 ms	OZ	-3.41867
26	younger	400-1000 ms	OZ	-4.11966
27	younger	400-1000 ms	OZ	-2.58252
28	younger	400-1000 ms	OZ	-0.443372
29	younger	400-1000 ms	OZ	-0.174549

## Sheet: updating_80_180ms
RM ANOVA
Main effects	F	p	η²p	ε
ANTERIORITY	103.262	< .001	0.696	0.536
AGE	0.756	0.389	0.017	-
Interactions
ANTERIORITY × AGE	2.079	0.142	0.044	0.536
Post hoc tests
ANTERIORITY
		95% CI for Mean Difference					95% CI for Cohen's d
	Mean Difference	Lower	Upper	SE	t	Cohen's d	Lower	Upper	pbonf
Fz vs. Cz	0.059	-0.238	0.355	0.111	0.528	0.096	-0.39	0.582	1
Fz vs. Pz	0.417	0.12	0.714	0.111	3.759	0.683	0.161	1.205	0.002
Fz vs. Oz	1.708	1.412	2.005	0.111	15.411	2.8	1.874	3.727	< .001
Cz vs. Pz	0.358	0.061	0.655	0.111	3.23	0.587	0.074	1.1	0.009
Cz vs. Oz	1.65	1.353	1.947	0.111	14.882	2.704	1.801	3.608	< .001
Pz vs. Oz	1.292	0.995	1.589	0.111	11.652	2.117	1.348	2.887	< .001
AGE
		95% CI for Mean Difference					95% CI for Cohen's d
	Mean Difference	Lower	Upper	SE	t	Cohen's d	Lower	Upper	pbonf
older group vs. younger group	0.1	-0.132	0.332	0.115	0.87	0.164	-0.218	0.546	0.389
ANTERIORITY × AGE
			95% CI for Mean Difference					95% CI for Cohen's d
		Mean Difference	Lower	Upper	SE	t	Cohen's d	Lower	Upper	pbonf
Fz	older group vs. younger group	-0.197	-0.762	0.369	0.178	-1.105	-0.322	-1.25	0.605	1
Cz	older group vs. younger group	0.116	-0.449	0.682	0.178	0.654	0.191	-0.739	1.121	1
Pz	older group vs. younger group	0.354	-0.212	0.919	0.178	1.986	0.58	-0.368	1.527	1
Oz	older group vs. younger group	0.127	-0.439	0.693	0.178	0.714	0.208	-0.722	1.138	1
older group	Fz vs. Cz	-0.098	-0.603	0.407	0.158	-0.619	-0.161	-0.988	0.666	1
older group	Fz vs. Pz	0.142	-0.363	0.647	0.158	0.893	0.232	-0.597	1.061	1
older group	Fz vs. Oz	1.547	1.042	2.052	0.158	9.761	2.535	1.351	3.719	< .001
older group	Cz vs. Pz	0.24	-0.265	0.745	0.158	1.512	0.393	-0.443	1.228	1
older group	Cz vs. Oz	1.645	1.14	2.15	0.158	10.38	2.696	1.472	3.919	< .001
older group	Pz vs. Oz	1.405	0.9	1.91	0.158	8.868	2.303	1.173	3.433	< .001
younger group	Fz vs. Cz	0.215	-0.279	0.709	0.155	1.387	0.353	-0.456	1.162	1
younger group	Fz vs. Pz	0.692	0.197	1.186	0.155	4.46	1.134	0.272	1.996	< .001
younger group	Fz vs. Oz	1.87	1.376	2.365	0.155	12.058	3.066	1.822	4.31	< .001
younger group	Cz vs. Pz	0.477	-0.018	0.971	0.155	3.073	0.781	-0.068	1.631	0.072
younger group	Cz vs. Oz	1.655	1.161	2.15	0.155	10.671	2.713	1.497	3.93	< .001
younger group	Pz vs. Oz	1.179	0.684	1.673	0.155	7.598	1.932	0.896	2.967	< .001
Bayesian RM ANOVA
Model Comparison (first 10)
Models	P(M)	P(M|data)	BFM	BF10	error %
Null model (incl. subject and random slopes)	0.2	3.410×10-35	1.364×10-34	1
ANTERIORITY	0.2	0.671	8.152	1.967×10+34	0.596
ANTERIORITY + AGE	0.2	0.209	1.059	6.136×10+33	1.238
ANTERIORITY + AGE + ANTERIORITY ✻ AGE	0.2	0.12	0.545	3.516×10+33	1.282
AGE	0.2	8.731×10-36	3.493×10-35	0.256	9.998
Analysis of Effects
Effects	P(incl)	P(excl)	P(incl|data)	P(excl|data)	BFincl
ANTERIORITY	0.4	0.4	0.88	4.284×10-35	2.055×10+34
AGE	0.4	0.4	0.209	0.671	0.312
ANTERIORITY ✻ AGE	0.2	0.2	0.12	0.209	0.573
Post hoc tests
ANTERIORITY
	Prior Odds	Posterior Odds	BF10, U	error %
Fz vs. Cz	0.414	0.098	0.237	0.053
Fz vs. Pz	0.414	42.751	103.211	2.496×10-9
Fz vs. Oz	0.414	1.187×10+11	2.865×10+11	8.838×10-16
Cz vs. Pz	0.414	8042.39	19416	7.269×10-7
Cz vs. Oz	0.414	4.424×10+12	1.068×10+13	5.683×10-18
Pz vs. Oz	0.414	7.679×10+11	1.854×10+12	1.177×10-16
AGE
	Prior Odds	Posterior Odds	BF10, U	error %
older group vs. younger group	1	0.205	0.205	0.053

## Sheet: updating_300_400ms
RM ANOVA
Main effects	F	p	η²p	ε
ANTERIORITY	22.726	< .001	0.336	0.608
AGE	1.609	0.211	0.035	-
Interactions
ANTERIORITY ✻ AGE	2.36	0.106	0.05	0.608
Post hoc tests
ANTERIORITY
		95% CI for Mean Difference					95% CI for Cohen's d
	Mean Difference	Lower	Upper	SE	t	Cohen's d	Lower	Upper	pbonf
Fz vs. Cz	0.577	0.006	1.147	0.213	2.705	0.448	0.004	0.892	0.046
Fz vs. Pz	0.926	0.355	1.497	0.213	4.345	0.72	0.267	1.172	< .001
Fz vs. Oz	1.718	1.148	2.289	0.213	8.061	1.336	0.821	1.851	< .001
Cz vs. Pz	0.35	-0.221	0.92	0.213	1.64	0.272	-0.179	0.722	0.62
Cz vs. Oz	1.142	0.571	1.713	0.213	5.356	0.887	0.378	1.397	< .001
Pz vs. Oz	0.792	0.221	1.363	0.213	3.716	0.616	0.139	1.092	0.002
AGE
		95% CI for Mean Difference					95% CI for Cohen's d
	Mean Difference	Lower	Upper	SE	t	Cohen's d	Lower	Upper	pbonf
older group vs. younger group	0.342	-0.201	0.886	0.27	1.268	0.266	-0.16	0.692	0.211
ANTERIORITY × AGE
			95% CI for Mean Difference					95% CI for Cohen's d
		Mean Difference	Lower	Upper	SE	t	Cohen's d	Lower	Upper	pbonf
Fz	older group vs. younger group	-0.204	-1.401	0.994	0.375	-0.543	-0.158	-1.091	0.774	1
Cz	older group vs. younger group	0.222	-0.976	1.419	0.375	0.59	0.172	-0.76	1.105	1
Pz	older group vs. younger group	0.443	-0.755	1.64	0.375	1.179	0.344	-0.594	1.282	1
Oz	older group vs. younger group	0.908	-0.289	2.106	0.375	2.42	0.706	-0.255	1.667	0.474
older group	Fz vs. Cz	0.364	-0.607	1.335	0.305	1.194	0.283	-0.472	1.038	1
older group	Fz vs. Pz	0.603	-0.368	1.574	0.305	1.979	0.469	-0.29	1.227	1
older group	Fz vs. Oz	1.162	0.191	2.133	0.305	3.815	0.903	0.117	1.689	0.006
older group	Cz vs. Pz	0.239	-0.732	1.21	0.305	0.784	0.186	-0.572	0.943	1
older group	Cz vs. Oz	0.798	-0.173	1.769	0.305	2.62	0.621	-0.163	1.404	0.274
older group	Pz vs. Oz	0.559	-0.412	1.53	0.305	1.836	0.435	-0.334	1.204	1
younger group	Fz vs. Cz	0.789	-0.161	1.74	0.298	2.646	0.613	-0.126	1.353	0.255
younger group	Fz vs. Pz	1.25	0.299	2.2	0.298	4.189	0.971	0.219	1.723	0.001
younger group	Fz vs. Oz	2.275	1.324	3.225	0.298	7.626	1.768	0.926	2.61	< .001
younger group	Cz vs. Pz	0.46	-0.49	1.411	0.298	1.543	0.358	-0.392	1.107	1
younger group	Cz vs. Oz	1.485	0.535	2.436	0.298	4.98	1.154	0.319	1.99	< .001
younger group	Pz vs. Oz	1.025	0.074	1.976	0.298	3.437	0.797	0.01	1.583	0.022
Bayesian RM ANOVA
Model Comparison (first 10)
Models	P(M)	P(M|data)	BFM	BF10	error %
Null model (incl. subject and random slopes)	0.2	3.189×10-10	1.275×10-9	1
ANTERIORITY	0.2	0.52	4.34	1.632×10+9	2.403
ANTERIORITY + AGE	0.2	0.272	1.493	8.525×10+8	1.158
ANTERIORITY + AGE + ANTERIORITY ✻ AGE	0.2	0.208	1.049	6.516×10+8	1.201
AGE	0.2	1.435×10-10	5.739×10-10	0.45	2.523
Analysis of Effects
Effects	P(incl)	P(excl)	P(incl|data)	P(excl|data)	BFincl
ANTERIORITY	0.4	0.4	0.792	4.623×10-10	1.714×10+9
AGE	0.4	0.4	0.272	0.52	0.522
ANTERIORITY ✻ AGE	0.2	0.2	0.208	0.272	0.764
Post hoc tests
ANTERIORITY
	Prior Odds	Posterior Odds	BF10, U	error %
Fz vs. Cz	0.414	20.9	50.456	1.263×10-8
Fz vs. Pz	0.414	27.628	66.701	7.036×10-9
Fz vs. Oz	0.414	19820	47849.7	8.731×10-11
Cz vs. Pz	0.414	0.852	2.058	0.014
Cz vs. Oz	0.414	291.745	704.334	4.804×10-5
Pz vs. Oz	0.414	312.473	754.376	4.357×10-5
AGE
	Prior Odds	Posterior Odds	BF10, U	error %
older group vs. younger group	1	0.555	0.555	0.026

## Sheet: updating_400_1000ms
RM ANOVA
Main effects	F	p	η²p	ε
ANTERIORITY	53.639	< .001	0.544	0.639
AGE	5.818	0.02	0.114	-
Interactions
ANTERIORITY ✻ AGE	10.375	< .001	0.187	0.639
Post hoc tests
ANTERIORITY
		95% CI for Mean Difference					95% CI for Cohen's d
	Mean Difference	Lower	Upper	SE	t	Cohen's d	Lower	Upper	pbonf
Fz vs. Cz	0.174	-0.169	0.517	0.128	1.359	0.23	-0.223	0.682	1
Fz vs. Pz	0.181	-0.162	0.523	0.128	1.413	0.239	-0.214	0.691	0.96
Fz vs. Oz	1.433	1.09	1.776	0.128	11.199	1.891	1.224	2.558	< .001
Cz vs. Pz	0.007	-0.336	0.349	0.128	0.054	0.009	-0.443	0.461	1
Cz vs. Oz	1.259	0.916	1.602	0.128	9.839	1.661	1.01	2.313	< .001
Pz vs. Oz	1.252	0.91	1.595	0.128	9.786	1.652	1.003	2.302	< .001
AGE
		95% CI for Mean Difference					95% CI for Cohen's d
	Mean Difference	Lower	Upper	SE	t	Cohen's d	Lower	Upper	pbonf
older group vs. younger group	0.376	0.062	0.69	0.156	2.412	0.497	0.069	0.924	0.02
ANTERIORITY × AGE
			95% CI for Mean Difference					95% CI for Cohen's d
		Mean Difference	Lower	Upper	SE	t	Cohen's d	Lower	Upper	pbonf
Fz	older group vs. younger group	0.104	-0.601	0.809	0.221	0.47	0.137	-0.794	1.068	1
Cz	older group vs. younger group	0.08	-0.625	0.785	0.221	0.361	0.105	-0.825	1.036	1
Pz	older group vs. younger group	0.071	-0.634	0.776	0.221	0.321	0.094	-0.837	1.024	1
Oz	older group vs. younger group	1.25	0.546	1.955	0.221	5.655	1.65	0.567	2.733	< .001
older group	Fz vs. Cz	0.186	-0.397	0.769	0.183	1.017	0.245	-0.524	1.014	1
older group	Fz vs. Pz	0.197	-0.385	0.78	0.183	1.079	0.26	-0.509	1.029	1
older group	Fz vs. Oz	0.86	0.277	1.443	0.183	4.701	1.135	0.315	1.954	< .001
older group	Cz vs. Pz	0.011	-0.571	0.594	0.183	0.062	0.015	-0.754	0.784	1
older group	Cz vs. Oz	0.674	0.091	1.257	0.183	3.685	0.889	0.064	1.714	0.009
older group	Pz vs. Oz	0.662	0.08	1.245	0.183	3.622	0.874	0.051	1.697	0.012
younger group	Fz vs. Cz	0.162	-0.409	0.732	0.179	0.904	0.214	-0.542	0.969	1
younger group	Fz vs. Pz	0.164	-0.406	0.735	0.179	0.917	0.217	-0.539	0.973	1
younger group	Fz vs. Oz	2.006	1.436	2.577	0.179	11.206	2.647	1.486	3.808	< .001
younger group	Cz vs. Pz	0.002	-0.568	0.573	0.179	0.013	0.003	-0.75	0.756	1
younger group	Cz vs. Oz	1.844	1.274	2.415	0.179	10.302	2.434	1.322	3.545	< .001
younger group	Pz vs. Oz	1.842	1.271	2.412	0.179	10.289	2.431	1.32	3.541	< .001
Bayesian RM ANOVA
Model Comparison (first 10)
Models	P(M)	P(M|data)	BFM	BF10	error %
Null model (incl. subject and random slopes)	0.2	6.536×10-23	2.614×10-22	1
ANTERIORITY + AGE + ANTERIORITY ✻ AGE	0.2	1	16356.1	1.530×10+22	1.306
ANTERIORITY + AGE	0.2	1.755×10-4	7.019×10-4	2.684×10+18	1.262
ANTERIORITY	0.2	6.904×10-5	2.762×10-4	1.056×10+18	2.773
AGE	0.2	1.040×10-22	4.160×10-22	1.591	4.482
Analysis of Effects
Effects	P(incl)	P(excl)	P(incl|data)	P(excl|data)	BFincl
ANTERIORITY	0.4	0.4	2.445×10-4	1.694×10-22	1.444×10+18
AGE	0.4	0.4	1.755×10-4	6.904×10-5	2.541
ANTERIORITY ✻ AGE	0.2	0.2	1	1.755×10-4	5698.04
Post hoc tests
ANTERIORITY
	Prior Odds	Posterior Odds	BF10, U	error %
Fz vs. Cz	0.414	0.419	1.012	0.023
Fz vs. Pz	0.414	0.191	0.462	0.037
Fz vs. Oz	0.414	1.223×10+7	2.952×10+7	2.339×10-13
Cz vs. Pz	0.414	0.066	0.159	0.064
Cz vs. Oz	0.414	522607	1.262×10+6	7.596×10-12
Pz vs. Oz	0.414	2.372×10+7	5.726×10+7	7.349×10-14
AGE
	Prior Odds	Posterior Odds	BF10, U	error %
older group vs. younger group	1	3.873	3.873	0.006

## Sheet: substitution_amp_data
ID	AGE GROUP	Time window	Electrode site	Mean amplitude			Row Labels	Average of Mean amplitude	StdDevp of Mean amplitude
101	older	250-600 ms	FZ	1.32096			older							Differences between electrode sites within the age groups
102	older	250-600 ms	FZ	0.579104			250-600 ms							FZ-CZ	FZ-PZ	FZ-OZ	CZ-PZ	CZ-OZ	PZ-OZ
103	older	250-600 ms	FZ	0.163212			CZ	0.126965	0.543713			250-500 ms	younger	1.06406	1.18897	0.339486	0.124905	-0.724577	-0.849481
104	older	250-600 ms	FZ	-0.62195			FZ	0.0640279	0.72176				older	-0.0629373	-0.416919	-0.413808	-0.353982	-0.350871	0.00311066
105	older	250-600 ms	FZ	0.21022			OZ	0.477836	1.71503			500-600 ms	younger	0.430211	0.391712	0.435267	-0.0384988	0.00505643	0.0435552
106	older	250-600 ms	FZ	-0.911352			PZ	0.480947	1.44703				older	0.475312	-0.589161	-1.16267	-1.06447	-1.63799	-0.573513
107	older	250-600 ms	FZ	0.0988052			550-750 ms
108	older	250-600 ms	FZ	-0.24773			CZ	-0.0560221	0.796811
109	older	250-600 ms	FZ	-0.201082			FZ	0.41929	0.617209
111	older	250-600 ms	FZ	0.155696			OZ	1.58196	2.07098
113	older	250-600 ms	FZ	0.0951645			PZ	1.00845	1.81096				Difference between the groups at the different electrode sites
114	older	250-600 ms	FZ	-0.101816			younger						older-younger
117	older	250-600 ms	FZ	-0.402382			250-600 ms						FZ	CZ	PZ	OZ
118	older	250-600 ms	FZ	1.13496			CZ	-0.275396	0.959566			250-600 ms	-0.724639	0.402361	0.881248	0.0286555
119	older	250-600 ms	FZ	0.787586			FZ	0.788666	0.837977			550-750 ms	0.0616918	0.0165902	1.04256	1.65963
120	older	250-600 ms	FZ	-0.528036			OZ	0.449181	2.02432
122	older	250-600 ms	FZ	0.13446			PZ	-0.400301	1.69106
123	older	250-600 ms	FZ	-1.05377			550-750 ms
124	older	250-600 ms	FZ	-1.16028			CZ	-0.0726123	1.1019
125	older	250-600 ms	FZ	-0.331013			FZ	0.357598	0.953861
126	older	250-600 ms	FZ	0.355229			OZ	-0.0776687	2.6696
129	older	250-600 ms	FZ	1.86409			PZ	-0.0341135	2.14978
130	older	250-600 ms	FZ	0.132566
101	older	250-600 ms	CZ	-0.642153
102	older	250-600 ms	CZ	0.715657
103	older	250-600 ms	CZ	0.713222
104	older	250-600 ms	CZ	0.56746
105	older	250-600 ms	CZ	-0.346097			Row Labels	Average of Mean amplitude	StdDevp of Mean amplitude				Overall difference between the age groups
106	older	250-600 ms	CZ	-0.153677			older						older-younger
107	older	250-600 ms	CZ	0.0881318			250-600 ms	0.287444	1.22486			250-600 ms	0.146906
108	older	250-600 ms	CZ	0.29171			550-750 ms	0.738421	1.58917			550-750 ms	0.69512
109	older	250-600 ms	CZ	0.258657			younger
111	older	250-600 ms	CZ	-0.726154			250-600 ms	0.140538	1.54607
113	older	250-600 ms	CZ	-0.240216			550-750 ms	0.0433009	1.87118
114	older	250-600 ms	CZ	0.913449
117	older	250-600 ms	CZ	-0.142447
118	older	250-600 ms	CZ	0.567415
119	older	250-600 ms	CZ	-0.597436
120	older	250-600 ms	CZ	0.130417
122	older	250-600 ms	CZ	0.111427
123	older	250-600 ms	CZ	-1.12692			Row Labels	Average of Mean amplitude	StdDevp of Mean amplitude				Overall difference between electrode sites
124	older	250-600 ms	CZ	0.452674			250-600 ms						FZ-CZ	FZ-PZ	FZ-OZ	CZ-PZ	CZ-OZ	PZ-OZ
125	older	250-600 ms	CZ	0.0957208			CZ	-0.0784959	0.809507			250-600 ms	0.512552	0.403108	-0.0291475	-0.109444	-0.541699	-0.432256
126	older	250-600 ms	CZ	0.908744			FZ	0.434056	0.862969			550-750 ms	0.452282	-0.0882898	-0.346704	-0.540571	-0.798986	-0.258414
129	older	250-600 ms	CZ	0.353204			OZ	0.463204	1.87939
130	older	250-600 ms	CZ	0.727414			PZ	0.030948	1.63676
101	older	250-600 ms	PZ	-0.907354			550-750 ms
102	older	250-600 ms	PZ	0.988716			CZ	-0.0644937	0.964768
103	older	250-600 ms	PZ	1.34314			FZ	0.387788	0.807451
104	older	250-600 ms	PZ	0.449959			OZ	0.734492	2.53502
105	older	250-600 ms	PZ	-2.35051			PZ	0.476078	2.05826
106	older	250-600 ms	PZ	-0.698272
107	older	250-600 ms	PZ	0.040501
108	older	250-600 ms	PZ	-0.41357
109	older	250-600 ms	PZ	-0.858933
111	older	250-600 ms	PZ	-0.923552
113	older	250-600 ms	PZ	-0.138458
114	older	250-600 ms	PZ	0.0686807
117	older	250-600 ms	PZ	0.170021
118	older	250-600 ms	PZ	1.44849
119	older	250-600 ms	PZ	0.291878
120	older	250-600 ms	PZ	0.451911
122	older	250-600 ms	PZ	3.67671
123	older	250-600 ms	PZ	-0.0175648
124	older	250-600 ms	PZ	0.293487
125	older	250-600 ms	PZ	0.478965
126	older	250-600 ms	PZ	4.4079
129	older	250-600 ms	PZ	2.29303
130	older	250-600 ms	PZ	0.966596
101	older	250-600 ms	OZ	-0.334467
102	older	250-600 ms	OZ	4.03913
103	older	250-600 ms	OZ	0.830976
104	older	250-600 ms	OZ	0.543637
105	older	250-600 ms	OZ	-1.49853
106	older	250-600 ms	OZ	-0.773075
107	older	250-600 ms	OZ	1.31968
108	older	250-600 ms	OZ	0.284985
109	older	250-600 ms	OZ	-0.494196
111	older	250-600 ms	OZ	-2.93275
113	older	250-600 ms	OZ	-0.342894
114	older	250-600 ms	OZ	-1.31771
117	older	250-600 ms	OZ	2.77337
118	older	250-600 ms	OZ	3.65816
119	older	250-600 ms	OZ	1.21752
120	older	250-600 ms	OZ	0.0548627
122	older	250-600 ms	OZ	-0.608256
123	older	250-600 ms	OZ	-1.03369
124	older	250-600 ms	OZ	0.959304
125	older	250-600 ms	OZ	-1.07884
126	older	250-600 ms	OZ	1.33684
129	older	250-600 ms	OZ	3.34122
130	older	250-600 ms	OZ	1.04495
3	younger	250-600 ms	FZ	0.663644
4	younger	250-600 ms	FZ	0.877643
5	younger	250-600 ms	FZ	1.11436
6	younger	250-600 ms	FZ	0.411796
8	younger	250-600 ms	FZ	0.529412
9	younger	250-600 ms	FZ	0.28327
10	younger	250-600 ms	FZ	0.901004
12	younger	250-600 ms	FZ	0.696695
13	younger	250-600 ms	FZ	0.220599
15	younger	250-600 ms	FZ	0.91865
16	younger	250-600 ms	FZ	-0.021494
17	younger	250-600 ms	FZ	-0.734838
18	younger	250-600 ms	FZ	-0.516272
19	younger	250-600 ms	FZ	3.21667
20	younger	250-600 ms	FZ	0.0408175
21	younger	250-600 ms	FZ	2.10666
22	younger	250-600 ms	FZ	1.73674
23	younger	250-600 ms	FZ	-0.0410763
24	younger	250-600 ms	FZ	1.45206
25	younger	250-600 ms	FZ	1.41218
26	younger	250-600 ms	FZ	0.670288
27	younger	250-600 ms	FZ	0.496595
28	younger	250-600 ms	FZ	1.46045
29	younger	250-600 ms	FZ	1.03214
3	younger	250-600 ms	CZ	-0.609228
4	younger	250-600 ms	CZ	0.112159
5	younger	250-600 ms	CZ	-0.954489
6	younger	250-600 ms	CZ	-0.0190204
8	younger	250-600 ms	CZ	-0.0356833
9	younger	250-600 ms	CZ	-1.45949
10	younger	250-600 ms	CZ	0.240471
12	younger	250-600 ms	CZ	0.918944
13	younger	250-600 ms	CZ	-0.172984
15	younger	250-600 ms	CZ	0.572961
16	younger	250-600 ms	CZ	-0.234817
17	younger	250-600 ms	CZ	0.668407
18	younger	250-600 ms	CZ	1.34027
19	younger	250-600 ms	CZ	1.76101
20	younger	250-600 ms	CZ	-0.903129
21	younger	250-600 ms	CZ	-1.04436
22	younger	250-600 ms	CZ	-0.628303
23	younger	250-600 ms	CZ	-2.43589
24	younger	250-600 ms	CZ	-0.641283
25	younger	250-600 ms	CZ	0.167527
26	younger	250-600 ms	CZ	-1.27523
27	younger	250-600 ms	CZ	0.0525975
28	younger	250-600 ms	CZ	-0.157967
29	younger	250-600 ms	CZ	-1.87199
3	younger	250-600 ms	PZ	-0.413564
4	younger	250-600 ms	PZ	-0.488437
5	younger	250-600 ms	PZ	0.438708
6	younger	250-600 ms	PZ	-0.786939
8	younger	250-600 ms	PZ	-0.244621
9	younger	250-600 ms	PZ	-4.61788
10	younger	250-600 ms	PZ	-0.16151
12	younger	250-600 ms	PZ	0.905437
13	younger	250-600 ms	PZ	0.466215
15	younger	250-600 ms	PZ	-0.53138
16	younger	250-600 ms	PZ	-0.68552
17	younger	250-600 ms	PZ	2.79228
18	younger	250-600 ms	PZ	2.48548
19	younger	250-600 ms	PZ	1.4161
20	younger	250-600 ms	PZ	-0.616154
21	younger	250-600 ms	PZ	-1.17065
22	younger	250-600 ms	PZ	0.813349
23	younger	250-600 ms	PZ	-4.0694
24	younger	250-600 ms	PZ	-0.740722
25	younger	250-600 ms	PZ	0.887439
26	younger	250-600 ms	PZ	-2.81334
27	younger	250-600 ms	PZ	0.152802
28	younger	250-600 ms	PZ	-0.873226
29	younger	250-600 ms	PZ	-1.75169
3	younger	250-600 ms	OZ	1.08427
4	younger	250-600 ms	OZ	0.679998
5	younger	250-600 ms	OZ	2.04065
6	younger	250-600 ms	OZ	-1.40022
8	younger	250-600 ms	OZ	2.48946
9	younger	250-600 ms	OZ	-0.869703
10	younger	250-600 ms	OZ	2.81949
12	younger	250-600 ms	OZ	0.620896
13	younger	250-600 ms	OZ	1.82185
15	younger	250-600 ms	OZ	-0.593945
16	younger	250-600 ms	OZ	-1.83094
17	younger	250-600 ms	OZ	1.743
18	younger	250-600 ms	OZ	1.7783
19	younger	250-600 ms	OZ	0.890415
20	younger	250-600 ms	OZ	-0.512945
21	younger	250-600 ms	OZ	-0.111485
22	younger	250-600 ms	OZ	3.0594
23	younger	250-600 ms	OZ	-4.59082
24	younger	250-600 ms	OZ	1.27404
25	younger	250-600 ms	OZ	2.35003
26	younger	250-600 ms	OZ	0.235238
27	younger	250-600 ms	OZ	1.89434
28	younger	250-600 ms	OZ	0.805239
29	younger	250-600 ms	OZ	-4.89621
101	older	550-750 ms	FZ	1.63117
102	older	550-750 ms	FZ	0.790639
103	older	550-750 ms	FZ	0.690601
104	older	550-750 ms	FZ	-0.792013
105	older	550-750 ms	FZ	1.32858
106	older	550-750 ms	FZ	-0.409824
107	older	550-750 ms	FZ	-0.0284308
108	older	550-750 ms	FZ	0.631599
109	older	550-750 ms	FZ	-0.00984166
111	older	550-750 ms	FZ	0.508868
113	older	550-750 ms	FZ	0.720615
114	older	550-750 ms	FZ	0.0364331
117	older	550-750 ms	FZ	-0.423271
118	older	550-750 ms	FZ	0.385661
119	older	550-750 ms	FZ	0.583148
120	older	550-750 ms	FZ	0.424594
122	older	550-750 ms	FZ	0.920725
123	older	550-750 ms	FZ	0.469799
124	older	550-750 ms	FZ	-0.122885
125	older	550-750 ms	FZ	-0.0459695
126	older	550-750 ms	FZ	0.589721
129	older	550-750 ms	FZ	1.73795
130	older	550-750 ms	FZ	0.0258087
101	older	550-750 ms	CZ	0.377336
102	older	550-750 ms	CZ	0.499499
103	older	550-750 ms	CZ	0.310741
104	older	550-750 ms	CZ	0.938576
105	older	550-750 ms	CZ	-1.74092
106	older	550-750 ms	CZ	-0.362299
107	older	550-750 ms	CZ	-0.0393319
108	older	550-750 ms	CZ	0.704374
109	older	550-750 ms	CZ	0.67311
111	older	550-750 ms	CZ	-0.587596
113	older	550-750 ms	CZ	-0.830427
114	older	550-750 ms	CZ	-0.922598
117	older	550-750 ms	CZ	-0.937742
118	older	550-750 ms	CZ	0.102132
119	older	550-750 ms	CZ	0.0639282
120	older	550-750 ms	CZ	0.111344
122	older	550-750 ms	CZ	-0.0784553
123	older	550-750 ms	CZ	-1.87783
124	older	550-750 ms	CZ	0.232749
125	older	550-750 ms	CZ	-0.386042
126	older	550-750 ms	CZ	1.47419
129	older	550-750 ms	CZ	0.444045
130	older	550-750 ms	CZ	0.542707
101	older	550-750 ms	PZ	1.27492
102	older	550-750 ms	PZ	1.71586
103	older	550-750 ms	PZ	2.50531
104	older	550-750 ms	PZ	1.98093
105	older	550-750 ms	PZ	-1.62719
106	older	550-750 ms	PZ	-0.166229
107	older	550-750 ms	PZ	-0.420831
108	older	550-750 ms	PZ	1.17147
109	older	550-750 ms	PZ	1.53537
111	older	550-750 ms	PZ	-0.143419
113	older	550-750 ms	PZ	1.18705
114	older	550-750 ms	PZ	-1.97276
117	older	550-750 ms	PZ	-1.42937
118	older	550-750 ms	PZ	1.7182
119	older	550-750 ms	PZ	-0.196236
120	older	550-750 ms	PZ	0.198634
122	older	550-750 ms	PZ	2.22754
123	older	550-750 ms	PZ	0.586119
124	older	550-750 ms	PZ	1.52438
125	older	550-750 ms	PZ	0.787612
126	older	550-750 ms	PZ	6.19451
129	older	550-750 ms	PZ	4.52234
130	older	550-750 ms	PZ	0.0201605
101	older	550-750 ms	OZ	0.825928
102	older	550-750 ms	OZ	4.27567
103	older	550-750 ms	OZ	1.79247
104	older	550-750 ms	OZ	3.54931
105	older	550-750 ms	OZ	0.583197
106	older	550-750 ms	OZ	1.19921
107	older	550-750 ms	OZ	1.16488
108	older	550-750 ms	OZ	2.60056
109	older	550-750 ms	OZ	2.66463
111	older	550-750 ms	OZ	-1.57995
113	older	550-750 ms	OZ	1.49287
114	older	550-750 ms	OZ	-2.85242
117	older	550-750 ms	OZ	-1.63617
118	older	550-750 ms	OZ	5.16091
119	older	550-750 ms	OZ	0.770916
120	older	550-750 ms	OZ	-0.248675
122	older	550-750 ms	OZ	0.768777
123	older	550-750 ms	OZ	3.91814
124	older	550-750 ms	OZ	3.65796
125	older	550-750 ms	OZ	1.22655
126	older	550-750 ms	OZ	2.1165
129	older	550-750 ms	OZ	5.12448
130	older	550-750 ms	OZ	-0.19057
3	younger	550-750 ms	FZ	-0.674328
4	younger	550-750 ms	FZ	1.12237
5	younger	550-750 ms	FZ	-0.0385615
6	younger	550-750 ms	FZ	0.209683
8	younger	550-750 ms	FZ	0.653827
9	younger	550-750 ms	FZ	0.532775
10	younger	550-750 ms	FZ	-1.00877
12	younger	550-750 ms	FZ	0.447224
13	younger	550-750 ms	FZ	-0.272189
15	younger	550-750 ms	FZ	0.495794
16	younger	550-750 ms	FZ	-0.86025
17	younger	550-750 ms	FZ	-0.554233
18	younger	550-750 ms	FZ	0.339168
19	younger	550-750 ms	FZ	2.79884
20	younger	550-750 ms	FZ	-0.914258
21	younger	550-750 ms	FZ	0.885566
22	younger	550-750 ms	FZ	1.70476
23	younger	550-750 ms	FZ	-0.593358
24	younger	550-750 ms	FZ	2.21839
25	younger	550-750 ms	FZ	0.974826
26	younger	550-750 ms	FZ	0.966537
27	younger	550-750 ms	FZ	-0.189188
28	younger	550-750 ms	FZ	-0.0801756
29	younger	550-750 ms	FZ	0.417914
3	younger	550-750 ms	CZ	0.145305
4	younger	550-750 ms	CZ	-0.409507
5	younger	550-750 ms	CZ	0.0453085
6	younger	550-750 ms	CZ	0.168123
8	younger	550-750 ms	CZ	-0.283412
9	younger	550-750 ms	CZ	-2.38443
10	younger	550-750 ms	CZ	2.27774
12	younger	550-750 ms	CZ	0.45574
13	younger	550-750 ms	CZ	-1.48991
15	younger	550-750 ms	CZ	0.0129789
16	younger	550-750 ms	CZ	0.475437
17	younger	550-750 ms	CZ	1.22605
18	younger	550-750 ms	CZ	0.343498
19	younger	550-750 ms	CZ	2.29559
20	younger	550-750 ms	CZ	0.0517842
21	younger	550-750 ms	CZ	0.48169
22	younger	550-750 ms	CZ	-0.327813
23	younger	550-750 ms	CZ	-1.47015
24	younger	550-750 ms	CZ	-0.93992
25	younger	550-750 ms	CZ	-0.130752
26	younger	550-750 ms	CZ	-1.78008
27	younger	550-750 ms	CZ	0.174421
28	younger	550-750 ms	CZ	0.585714
29	younger	550-750 ms	CZ	-1.2661
3	younger	550-750 ms	PZ	-0.331618
4	younger	550-750 ms	PZ	-0.54045
5	younger	550-750 ms	PZ	2.14782
6	younger	550-750 ms	PZ	-0.559786
8	younger	550-750 ms	PZ	-1.97087
9	younger	550-750 ms	PZ	-6.1076
10	younger	550-750 ms	PZ	2.44563
12	younger	550-750 ms	PZ	0.0278732
13	younger	550-750 ms	PZ	-0.810159
15	younger	550-750 ms	PZ	-0.403151
16	younger	550-750 ms	PZ	0.222124
17	younger	550-750 ms	PZ	2.59687
18	younger	550-750 ms	PZ	0.856529
19	younger	550-750 ms	PZ	3.095
20	younger	550-750 ms	PZ	2.62391
21	younger	550-750 ms	PZ	0.75442
22	younger	550-750 ms	PZ	2.86041
23	younger	550-750 ms	PZ	-1.78278
24	younger	550-750 ms	PZ	-0.00207547
25	younger	550-750 ms	PZ	0.413084
26	younger	550-750 ms	PZ	-4.09801
27	younger	550-750 ms	PZ	-1.05306
28	younger	550-750 ms	PZ	0.605196
29	younger	550-750 ms	PZ	-1.80803
3	younger	550-750 ms	OZ	-3.53708
4	younger	550-750 ms	OZ	1.06639
5	younger	550-750 ms	OZ	1.5475
6	younger	550-750 ms	OZ	-0.969581
8	younger	550-750 ms	OZ	1.01485
9	younger	550-750 ms	OZ	-3.52765
10	younger	550-750 ms	OZ	3.84916
12	younger	550-750 ms	OZ	-0.456596
13	younger	550-750 ms	OZ	-0.394427
15	younger	550-750 ms	OZ	-1.82049
16	younger	550-750 ms	OZ	-1.88921
17	younger	550-750 ms	OZ	0.386975
18	younger	550-750 ms	OZ	0.611482
19	younger	550-750 ms	OZ	3.45094
20	younger	550-750 ms	OZ	3.37607
21	younger	550-750 ms	OZ	0.77484
22	younger	550-750 ms	OZ	5.98234
23	younger	550-750 ms	OZ	-2.53937
24	younger	550-750 ms	OZ	1.62074
25	younger	550-750 ms	OZ	0.12126
26	younger	550-750 ms	OZ	-2.62617
27	younger	550-750 ms	OZ	-3.06014
28	younger	550-750 ms	OZ	0.844741
29	younger	550-750 ms	OZ	-5.69061

## Sheet: substitution_250_600ms
RM ANOVA
Main effects	F	p	η²p	ε
ANTERIORITY	2.853	0.054	0.06	0.783
AGE	0.258	0.614	0.006	-
Interactions
ANTERIORITY ✻ AGE	4.457	0.01	0.09	0.783
Post hoc tests
ANTERIORITY
		95% CI for Mean Difference					95% CI for Cohen's d
	Mean Difference	Lower	Upper	SE	t	Cohen's d	Lower	Upper	pbonf
Fz vs. Cz	0.501	-0.107	1.108	0.227	2.205	0.364	-0.084	0.812	0.175
Fz vs. Pz	0.386	-0.222	0.994	0.227	1.7	0.281	-0.169	0.73	0.548
Fz vs. Oz	-0.037	-0.645	0.571	0.227	-0.164	-0.027	-0.469	0.415	1
Cz vs. Pz	-0.115	-0.722	0.493	0.227	-0.505	-0.083	-0.526	0.359	1
Cz vs. Oz	-0.538	-1.146	0.07	0.227	-2.369	-0.391	-0.84	0.058	0.116
Pz vs. Oz	-0.423	-1.031	0.185	0.227	-1.864	-0.308	-0.758	0.143	0.387
AGE
		95% CI for Mean Difference					95% CI for Cohen's d
	Mean Difference	Lower	Upper	SE	t	Cohen's d	Lower	Upper	pbonf
older group vs. younger group	0.147	-0.436	0.73	0.289	0.508	0.107	-0.318	0.531	0.614
ANTERIORITY × AGE
			95% CI for Mean Difference					95% CI for Cohen's d
		Mean Difference	Lower	Upper	SE	t	Cohen's d	Lower	Upper	pbonf
Fz	older group vs. younger group	-0.725	-2.005	0.556	0.401	-1.806	-0.527	-1.475	0.421	1
Cz	older group vs. younger group	0.402	-0.878	1.683	0.401	1.003	0.293	-0.639	1.224	1
Pz	older group vs. younger group	0.881	-0.399	2.161	0.401	2.196	0.641	-0.29	1.572	0.837
Oz	older group vs. younger group	0.029	-1.252	1.309	0.401	0.071	0.021	-0.91	0.952	1
older group	Fz vs. Cz	-0.063	-1.097	0.971	0.324	-0.194	-0.046	-0.798	0.707	1
older group	Fz vs. Pz	-0.417	-1.451	0.617	0.324	-1.285	-0.303	-1.062	0.456	1
older group	Fz vs. Oz	-0.414	-1.448	0.62	0.324	-1.275	-0.301	-1.06	0.458	1
older group	Cz vs. Pz	-0.354	-1.388	0.68	0.324	-1.091	-0.257	-1.015	0.5	1
older group	Cz vs. Oz	-0.351	-1.385	0.683	0.324	-1.081	-0.255	-1.012	0.502	1
older group	Pz vs. Oz	0.003	-1.031	1.037	0.324	0.01	0.002	-0.75	0.755	1
younger group	Fz vs. Cz	1.064	0.052	2.076	0.318	3.35	0.774	0.026	1.521	0.029
younger group	Fz vs. Pz	1.189	0.177	2.201	0.318	3.743	0.864	0.122	1.607	0.007
younger group	Fz vs. Oz	0.339	-0.673	1.352	0.318	1.069	0.247	-0.495	0.988	1
younger group	Cz vs. Pz	0.125	-0.887	1.137	0.318	0.393	0.091	-0.647	0.828	1
younger group	Cz vs. Oz	-0.725	-1.737	0.288	0.318	-2.281	-0.527	-1.265	0.211	0.675
younger group	Pz vs. Oz	-0.849	-1.862	0.163	0.318	-2.675	-0.618	-1.354	0.119	0.235
Bayesian RM ANOVA
Model Comparison (first 10)
Models	P(M)	P(M|data)	BFM	BF10	error %
Null model (incl. subject and random slopes)	0.2	0.237	1.244	1
ANTERIORITY + AGE + ANTERIORITY ✻ AGE	0.2	0.46	3.406	1.938	1.106
ANTERIORITY	0.2	0.183	0.897	0.772	0.547
AGE	0.2	0.066	0.285	0.28	2.221
ANTERIORITY + AGE	0.2	0.053	0.225	0.224	1.056
Analysis of Effects
Effects	P(incl)	P(excl)	P(incl|data)	P(excl|data)	BFincl
ANTERIORITY	0.4	0.4	0.236	0.304	0.778
AGE	0.4	0.4	0.12	0.42	0.285
ANTERIORITY ✻ AGE	0.2	0.2	0.46	0.053	8.633
Post hoc tests
ANTERIORITY
	Prior Odds	Posterior Odds	BF10, U	error %
Fz vs. Cz	0.414	2.726	6.581	3.098×10-7
Fz vs. Pz	0.414	0.181	0.437	0.038
Fz vs. Oz	0.414	0.066	0.159	0.064
Cz vs. Pz	0.414	0.079	0.19	0.059
Cz vs. Oz	0.414	0.65	1.569	0.017
Pz vs. Oz	0.414	0.259	0.625	0.031
AGE
	Prior Odds	Posterior Odds	BF10, U	error %
older group vs. younger group	1	0.201	0.201	0.054

## Sheet: substitution_550_750ms
RM ANOVA
Main effects	F	p	η²p	ε
ANTERIORITY	2.973	0.053	0.062	0.704
AGE	3.601	0.064	0.074	-
Interactions
ANTERIORITY ✻ AGE	4.097	0.018	0.083	0.704
Post hoc tests
ANTERIORITY
		95% CI for Mean Difference					95% CI for Cohen's d
	Mean Difference	Lower	Upper	SE	t	Cohen's d	Lower	Upper	pbonf
Fz vs. Cz	0.453	-0.294	1.2	0.279	1.623	0.264	-0.175	0.702	0.641
Fz vs. Pz	-0.099	-0.846	0.648	0.279	-0.354	-0.058	-0.493	0.378	1
Fz vs. Oz	-0.364	-1.111	0.383	0.279	-1.304	-0.212	-0.652	0.228	1
Cz vs. Pz	-0.551	-1.298	0.195	0.279	-1.977	-0.321	-0.762	0.119	0.3
Cz vs. Oz	-0.816	-1.563	-0.07	0.279	-2.927	-0.476	-0.925	-0.026	0.024
Pz vs. Oz	-0.265	-1.012	0.482	0.279	-0.95	-0.154	-0.592	0.283	1
AGE
		95% CI for Mean Difference					95% CI for Cohen's d
	Mean Difference	Lower	Upper	SE	t	Cohen's d	Lower	Upper	pbonf
older group vs. younger group	0.695	-0.043	1.433	0.366	1.898	0.405	-0.033	0.843	0.064
ANTERIORITY × AGE
			95% CI for Mean Difference					95% CI for Cohen's d
		Mean Difference	Lower	Upper	SE	t	Cohen's d	Lower	Upper	pbonf
Fz	older group vs. younger group	0.062	-1.537	1.66	0.501	0.123	0.036	-0.896	0.968	1
Cz	older group vs. younger group	0.017	-1.582	1.615	0.501	0.033	0.01	-0.922	0.941	1
Pz	older group vs. younger group	1.043	-0.556	2.641	0.501	2.081	0.607	-0.343	1.558	1
Oz	older group vs. younger group	1.66	0.061	3.258	0.501	3.313	0.967	-0.009	1.943	0.034
older group	Fz vs. Cz	0.475	-0.795	1.746	0.399	1.192	0.277	-0.467	1.021	1
older group	Fz vs. Pz	-0.589	-1.86	0.681	0.399	-1.478	-0.343	-1.093	0.407	1
older group	Fz vs. Oz	-1.163	-2.433	0.108	0.399	-2.916	-0.677	-1.453	0.098	0.116
older group	Cz vs. Pz	-1.064	-2.335	0.206	0.399	-2.67	-0.62	-1.384	0.143	0.238
older group	Cz vs. Oz	-1.638	-2.909	-0.367	0.399	-4.109	-0.954	-1.752	-0.156	0.002
older group	Pz vs. Oz	-0.574	-1.844	0.697	0.399	-1.439	-0.334	-1.084	0.415	1
younger group	Fz vs. Cz	0.43	-0.814	1.674	0.39	1.102	0.251	-0.477	0.978	1
younger group	Fz vs. Pz	0.392	-0.852	1.636	0.39	1.004	0.228	-0.5	0.957	1
younger group	Fz vs. Oz	0.435	-0.809	1.679	0.39	1.115	0.254	-0.474	0.981	1
younger group	Cz vs. Pz	-0.038	-1.282	1.205	0.39	-0.099	-0.022	-0.748	0.703	1
younger group	Cz vs. Oz	0.005	-1.239	1.249	0.39	0.013	0.003	-0.723	0.729	1
younger group	Pz vs. Oz	0.044	-1.2	1.287	0.39	0.112	0.025	-0.701	0.751	1
Bayesian RM ANOVA
Model Comparison (first 10)
Models	P(M)	P(M|data)	BFM	BF10	error %
Null model (incl. subject and random slopes)	0.2	0.128	0.587	1
ANTERIORITY + AGE + ANTERIORITY ✻ AGE	0.2	0.541	4.712	4.227	1.244
AGE	0.2	0.143	0.668	1.119	2.022
ANTERIORITY + AGE	0.2	0.101	0.449	0.788	1.227
ANTERIORITY	0.2	0.087	0.382	0.681	0.542
Analysis of Effects
Effects	P(incl)	P(excl)	P(incl|data)	P(excl|data)	BFincl
ANTERIORITY	0.4	0.4	0.188	0.271	0.694
AGE	0.4	0.4	0.244	0.215	1.134
ANTERIORITY ✻ AGE	0.2	0.2	0.541	0.101	5.361
Post hoc tests
ANTERIORITY
	Prior Odds	Posterior Odds	BF10, U	error %
Fz vs. Cz	0.414	0.831	2.006	0.015
Fz vs. Pz	0.414	0.068	0.164	0.063
Fz vs. Oz	0.414	0.101	0.243	0.052
Cz vs. Pz	0.414	0.89	2.149	0.014
Cz vs. Oz	0.414	0.812	1.961	0.015
Pz vs. Oz	0.414	0.104	0.25	0.051
AGE
	Prior Odds	Posterior Odds	BF10, U	error %
older group vs. younger group	1	4.844	4.844	0.005

## Sheet: gateopening_amp_data
ID	AGE GROUP	Time window	Electrode site	Mean amplitude			Row Labels	Average of Mean amplitude	StdDevp of Mean amplitude
101	older	150-250 ms	FZ	-0.592553			older						Differences between electrode sites within the age groups
102	older	150-250 ms	FZ	-0.616542			150-250 ms						FZ-CZ	FZ-PZ	FZ-OZ	CZ-PZ	CZ-OZ	PZ-OZ
103	older	150-250 ms	FZ	0.291431			CZ	-0.283827	0.504593		150-250 ms	younger	-0.566675	-0.724233	-0.0932052	-0.157558	0.47347	0.631028
104	older	150-250 ms	FZ	-0.593219			FZ	-0.0585771	0.692931			older	0.22525	0.623659	1.5971	0.398409	1.37185	0.973437
105	older	150-250 ms	FZ	0.345646			OZ	-1.65567	1.40671		300-500 ms	younger	-1.19876	-2.29852	-1.88857	-1.09976	-0.689812	0.409947
106	older	150-250 ms	FZ	-0.453802			PZ	-0.682236	1.13636			older	-0.0248235	-0.30761	0.0880061	-0.282787	0.11283	0.395616
107	older	150-250 ms	FZ	-0.577952			300-500 ms				500-700 ms	younger	-0.962826	-1.72146	-1.78502	-0.758636	-0.822192	-0.0635554
108	older	150-250 ms	FZ	0.555972			CZ	0.0372358	0.517956			older	0.139342	-0.358207	-0.548887	-0.49755	-0.688229	-0.190679
109	older	150-250 ms	FZ	0.181182			FZ	0.0124123	0.560376
111	older	150-250 ms	FZ	-0.556258			OZ	-0.0755938	1.53056
113	older	150-250 ms	FZ	0.333706			PZ	0.320022	1.16507			Difference between the age groups at the different electrode sites
114	older	150-250 ms	FZ	-0.0116341			500-700 ms					older-younger
117	older	150-250 ms	FZ	1.88042			CZ	0.0577105	0.502694			FZ	CZ	PZ	OZ
118	older	150-250 ms	FZ	0.840925			FZ	0.197053	0.523468		150-250 ms	0.239322	-0.552603	-1.10857	-1.45098
119	older	150-250 ms	FZ	-0.74617			OZ	0.74594	1.16135		300-500 ms	0.452782	-0.721157	-1.53813	-1.5238
120	older	150-250 ms	FZ	-0.411188			PZ	0.55526	1.07574		500-700 ms	0.523095	-0.579073	-0.84016	-0.713036
122	older	150-250 ms	FZ	-0.43906			younger
123	older	150-250 ms	FZ	-1.41709			150-250 ms
124	older	150-250 ms	FZ	1.02996			CZ	0.268776	0.737739
125	older	150-250 ms	FZ	0.0144938			FZ	-0.297899	0.479356
126	older	150-250 ms	FZ	-0.539894			OZ	-0.204694	1.70274
129	older	150-250 ms	FZ	0.0848197			PZ	0.426334	1.47824
130	older	150-250 ms	FZ	0.0495352			300-500 ms
101	older	150-250 ms	CZ	-0.282822			CZ	0.758392	0.89593
102	older	150-250 ms	CZ	-0.163356			FZ	-0.440369	0.655716
103	older	150-250 ms	CZ	-0.859391			OZ	1.4482	2.82295
104	older	150-250 ms	CZ	0.2413			PZ	1.85815	2.2662
105	older	150-250 ms	CZ	-0.598149			500-700 ms
106	older	150-250 ms	CZ	-0.00790622			CZ	0.636784	0.782428
107	older	150-250 ms	CZ	0.809692			FZ	-0.326042	0.674532
108	older	150-250 ms	CZ	-0.936295			OZ	1.45898	2.65248
109	older	150-250 ms	CZ	-0.558836			PZ	1.39542	1.8784
111	older	150-250 ms	CZ	0.197283
113	older	150-250 ms	CZ	-0.41792
114	older	150-250 ms	CZ	0.318868
117	older	150-250 ms	CZ	-0.868952
118	older	150-250 ms	CZ	-0.396582
119	older	150-250 ms	CZ	-0.112365
120	older	150-250 ms	CZ	0.12124			Row Labels	Average of Mean amplitude	StdDevp of Mean amplitude			Overall difference between the age groups
122	older	150-250 ms	CZ	0.447433			older					older-younger
123	older	150-250 ms	CZ	0.100639			150-250 ms	-0.670078	1.17256		150-250 ms	-0.718208
124	older	150-250 ms	CZ	-0.897812			300-500 ms	0.0735192	1.04527		300-500 ms	-0.832575
125	older	150-250 ms	CZ	-0.262471			500-700 ms	0.388991	0.913004		500-700 ms	-0.402294
126	older	150-250 ms	CZ	-0.754773			younger
129	older	150-250 ms	CZ	-1.23401			150-250 ms	0.0481295	1.24839
130	older	150-250 ms	CZ	-0.412844			300-500 ms	0.906094	2.08401
101	older	150-250 ms	PZ	-0.367546			500-700 ms	0.791284	1.85164
102	older	150-250 ms	PZ	-2.17537
103	older	150-250 ms	PZ	-1.36606
104	older	150-250 ms	PZ	-0.110562
105	older	150-250 ms	PZ	-1.69427
106	older	150-250 ms	PZ	-0.664577
107	older	150-250 ms	PZ	0.395098
108	older	150-250 ms	PZ	-2.1518			Row Labels	Average of Mean amplitude	StdDevp of Mean amplitude			Overall difference between electrode sites
109	older	150-250 ms	PZ	-0.758148			150-250 ms					FZ-CZ	FZ-PZ	FZ-OZ	CZ-PZ	CZ-OZ	PZ-OZ
111	older	150-250 ms	PZ	0.663406			CZ	-0.00164691	0.691972		150-250 ms	-0.179137	-0.0646263	0.733963	0.114511	0.9131	0.79859
113	older	150-250 ms	PZ	-1.0351			FZ	-0.180784	0.605488		300-500 ms	-0.624281	-1.32425	-0.921311	-0.699964	-0.29703	0.402934
114	older	150-250 ms	PZ	0.526203			OZ	-0.914747	1.72481		500-700 ms	-0.423467	-1.05434	-1.1801	-0.63087	-0.756636	-0.125765
117	older	150-250 ms	PZ	-0.345075			PZ	-0.116158	1.43348
118	older	150-250 ms	PZ	-0.654071			300-500 ms
119	older	150-250 ms	PZ	-0.888491			CZ	0.405486	0.819224
120	older	150-250 ms	PZ	-0.181111			FZ	-0.218795	0.651502
122	older	150-250 ms	PZ	2.53341			OZ	0.702516	2.40747
123	older	150-250 ms	PZ	0.562273			PZ	1.10545	1.96924
124	older	150-250 ms	PZ	-1.02046			500-700 ms
125	older	150-250 ms	PZ	-1.41792			CZ	0.353408	0.721155
126	older	150-250 ms	PZ	-2.93966			FZ	-0.0700594	0.659399
129	older	150-250 ms	PZ	-1.2087			OZ	1.11004	2.09278
130	older	150-250 ms	PZ	-1.39289			PZ	0.984278	1.59512
101	older	150-250 ms	OZ	-1.76095
102	older	150-250 ms	OZ	-4.91138
103	older	150-250 ms	OZ	-2.4822
104	older	150-250 ms	OZ	-0.701314
105	older	150-250 ms	OZ	-3.64172
106	older	150-250 ms	OZ	-1.93801
107	older	150-250 ms	OZ	-1.1574
108	older	150-250 ms	OZ	-3.29397
109	older	150-250 ms	OZ	-1.33124
111	older	150-250 ms	OZ	-1.10616
113	older	150-250 ms	OZ	-2.07731
114	older	150-250 ms	OZ	0.115326
117	older	150-250 ms	OZ	0.238909
118	older	150-250 ms	OZ	-0.834792
119	older	150-250 ms	OZ	-2.82185
120	older	150-250 ms	OZ	-0.230066
122	older	150-250 ms	OZ	1.59894
123	older	150-250 ms	OZ	-0.469312
124	older	150-250 ms	OZ	-1.89255
125	older	150-250 ms	OZ	-2.64204
126	older	150-250 ms	OZ	-2.94276
129	older	150-250 ms	OZ	-1.60698
130	older	150-250 ms	OZ	-2.19166
101	older	300-500 ms	FZ	0.827997
102	older	300-500 ms	FZ	0.359889
103	older	300-500 ms	FZ	0.075947
104	older	300-500 ms	FZ	-0.567932
105	older	300-500 ms	FZ	0.145885
106	older	300-500 ms	FZ	-0.48337
107	older	300-500 ms	FZ	-0.44875
108	older	300-500 ms	FZ	-0.180612
109	older	300-500 ms	FZ	0.828721
111	older	300-500 ms	FZ	0.0685732
113	older	300-500 ms	FZ	0.471023
114	older	300-500 ms	FZ	0.312783
117	older	300-500 ms	FZ	0.558326
118	older	300-500 ms	FZ	0.539518
119	older	300-500 ms	FZ	-0.184372
120	older	300-500 ms	FZ	-0.370914
122	older	300-500 ms	FZ	-0.358254
123	older	300-500 ms	FZ	-1.34072
124	older	300-500 ms	FZ	1.08834
125	older	300-500 ms	FZ	0.0867054
126	older	300-500 ms	FZ	-0.607143
129	older	300-500 ms	FZ	-0.566317
130	older	300-500 ms	FZ	0.0301605
101	older	300-500 ms	CZ	-0.23493
102	older	300-500 ms	CZ	0.0028545
103	older	300-500 ms	CZ	-0.151658
104	older	300-500 ms	CZ	0.189978
105	older	300-500 ms	CZ	-0.106745
106	older	300-500 ms	CZ	0.789017
107	older	300-500 ms	CZ	0.500079
108	older	300-500 ms	CZ	-0.404183
109	older	300-500 ms	CZ	-0.577605
111	older	300-500 ms	CZ	-0.254675
113	older	300-500 ms	CZ	0.323448
114	older	300-500 ms	CZ	-0.236784
117	older	300-500 ms	CZ	1.26109
118	older	300-500 ms	CZ	-0.676237
119	older	300-500 ms	CZ	0.322367
120	older	300-500 ms	CZ	0.36509
122	older	300-500 ms	CZ	0.344875
123	older	300-500 ms	CZ	-0.313665
124	older	300-500 ms	CZ	-0.298597
125	older	300-500 ms	CZ	-0.381253
126	older	300-500 ms	CZ	1.19257
129	older	300-500 ms	CZ	-0.356775
130	older	300-500 ms	CZ	-0.441843
101	older	300-500 ms	PZ	-0.770033
102	older	300-500 ms	PZ	-0.303054
103	older	300-500 ms	PZ	-0.042826
104	older	300-500 ms	PZ	0.778161
105	older	300-500 ms	PZ	0.178803
106	older	300-500 ms	PZ	2.48115
107	older	300-500 ms	PZ	0.130675
108	older	300-500 ms	PZ	-1.0999
109	older	300-500 ms	PZ	-0.483373
111	older	300-500 ms	PZ	0.243867
113	older	300-500 ms	PZ	1.17335
114	older	300-500 ms	PZ	-0.31106
117	older	300-500 ms	PZ	3.81955
118	older	300-500 ms	PZ	-0.551218
119	older	300-500 ms	PZ	0.067063
120	older	300-500 ms	PZ	-0.159391
122	older	300-500 ms	PZ	2.3566
123	older	300-500 ms	PZ	-0.024122
124	older	300-500 ms	PZ	1.23872
125	older	300-500 ms	PZ	-0.483626
126	older	300-500 ms	PZ	-0.0954108
129	older	300-500 ms	PZ	0.128195
130	older	300-500 ms	PZ	-0.911605
101	older	300-500 ms	OZ	-1.49152
102	older	300-500 ms	OZ	1.0642
103	older	300-500 ms	OZ	-1.08193
104	older	300-500 ms	OZ	1.19292
105	older	300-500 ms	OZ	-1.08378
106	older	300-500 ms	OZ	2.28434
107	older	300-500 ms	OZ	-0.685446
108	older	300-500 ms	OZ	-1.47046
109	older	300-500 ms	OZ	-0.420354
111	older	300-500 ms	OZ	-1.73398
113	older	300-500 ms	OZ	-0.291087
114	older	300-500 ms	OZ	-0.977448
117	older	300-500 ms	OZ	4.82656
118	older	300-500 ms	OZ	-0.690122
119	older	300-500 ms	OZ	-0.829571
120	older	300-500 ms	OZ	-0.717183
122	older	300-500 ms	OZ	2.55512
123	older	300-500 ms	OZ	0.0531719
124	older	300-500 ms	OZ	0.562069
125	older	300-500 ms	OZ	-1.091
126	older	300-500 ms	OZ	-0.396884
129	older	300-500 ms	OZ	-0.0349609
130	older	300-500 ms	OZ	-1.28129
101	older	500-700 ms	FZ	1.229
102	older	500-700 ms	FZ	0.50268
103	older	500-700 ms	FZ	0.136534
104	older	500-700 ms	FZ	-0.120222
105	older	500-700 ms	FZ	0.426252
106	older	500-700 ms	FZ	0.0763557
107	older	500-700 ms	FZ	-0.366731
108	older	500-700 ms	FZ	-0.312628
109	older	500-700 ms	FZ	0.0596752
111	older	500-700 ms	FZ	0.81186
113	older	500-700 ms	FZ	0.745034
114	older	500-700 ms	FZ	0.755775
117	older	500-700 ms	FZ	-0.104815
118	older	500-700 ms	FZ	0.303509
119	older	500-700 ms	FZ	-0.13067
120	older	500-700 ms	FZ	-0.331824
122	older	500-700 ms	FZ	0.465732
123	older	500-700 ms	FZ	-1.04209
124	older	500-700 ms	FZ	1.04853
125	older	500-700 ms	FZ	0.214784
126	older	500-700 ms	FZ	-0.522502
129	older	500-700 ms	FZ	0.377418
130	older	500-700 ms	FZ	0.310563
101	older	500-700 ms	CZ	0.284399
102	older	500-700 ms	CZ	-0.147288
103	older	500-700 ms	CZ	0.0195636
104	older	500-700 ms	CZ	0.484086
105	older	500-700 ms	CZ	-0.866025
106	older	500-700 ms	CZ	0.536636
107	older	500-700 ms	CZ	0.340076
108	older	500-700 ms	CZ	-0.697908
109	older	500-700 ms	CZ	0.485011
111	older	500-700 ms	CZ	-0.317872
113	older	500-700 ms	CZ	0.554412
114	older	500-700 ms	CZ	0.0286305
117	older	500-700 ms	CZ	0.140677
118	older	500-700 ms	CZ	0.0715328
119	older	500-700 ms	CZ	0.115501
120	older	500-700 ms	CZ	0.260782
122	older	500-700 ms	CZ	0.0558454
123	older	500-700 ms	CZ	0.368971
124	older	500-700 ms	CZ	-0.846763
125	older	500-700 ms	CZ	-0.427154
126	older	500-700 ms	CZ	1.40218
129	older	500-700 ms	CZ	-0.156435
130	older	500-700 ms	CZ	-0.361514
101	older	500-700 ms	PZ	0.387668
102	older	500-700 ms	PZ	-0.189935
103	older	500-700 ms	PZ	-0.268139
104	older	500-700 ms	PZ	1.48897
105	older	500-700 ms	PZ	-2.10242
106	older	500-700 ms	PZ	1.49127
107	older	500-700 ms	PZ	0.407791
108	older	500-700 ms	PZ	-0.592346
109	older	500-700 ms	PZ	1.82666
111	older	500-700 ms	PZ	0.364244
113	older	500-700 ms	PZ	1.85687
114	older	500-700 ms	PZ	1.33956
117	older	500-700 ms	PZ	-0.225519
118	older	500-700 ms	PZ	1.33968
119	older	500-700 ms	PZ	0.258767
120	older	500-700 ms	PZ	0.172589
122	older	500-700 ms	PZ	0.4693
123	older	500-700 ms	PZ	0.183064
124	older	500-700 ms	PZ	0.605484
125	older	500-700 ms	PZ	0.259069
126	older	500-700 ms	PZ	3.53255
129	older	500-700 ms	PZ	0.426711
130	older	500-700 ms	PZ	-0.260898
101	older	500-700 ms	OZ	-0.496344
102	older	500-700 ms	OZ	2.99187
103	older	500-700 ms	OZ	-0.911525
104	older	500-700 ms	OZ	1.55236
105	older	500-700 ms	OZ	-1.72826
106	older	500-700 ms	OZ	3.20915
107	older	500-700 ms	OZ	-0.194269
108	older	500-700 ms	OZ	-0.104645
109	older	500-700 ms	OZ	1.80246
111	older	500-700 ms	OZ	0.793805
113	older	500-700 ms	OZ	0.774108
114	older	500-700 ms	OZ	0.940324
117	older	500-700 ms	OZ	2.23631
118	older	500-700 ms	OZ	1.2542
119	older	500-700 ms	OZ	0.0366295
120	older	500-700 ms	OZ	-0.00455123
122	older	500-700 ms	OZ	0.525345
123	older	500-700 ms	OZ	0.0906618
124	older	500-700 ms	OZ	1.84799
125	older	500-700 ms	OZ	-0.0112161
126	older	500-700 ms	OZ	1.03402
129	older	500-700 ms	OZ	1.06481
130	older	500-700 ms	OZ	0.453371
3	younger	150-250 ms	FZ	-0.375781
4	younger	150-250 ms	FZ	-0.223857
5	younger	150-250 ms	FZ	0.243089
6	younger	150-250 ms	FZ	-0.460875
8	younger	150-250 ms	FZ	-1.72787
9	younger	150-250 ms	FZ	-0.049315
10	younger	150-250 ms	FZ	-0.0447068
12	younger	150-250 ms	FZ	-0.201666
13	younger	150-250 ms	FZ	-0.509269
15	younger	150-250 ms	FZ	-0.497449
16	younger	150-250 ms	FZ	0.007115
17	younger	150-250 ms	FZ	-0.186569
18	younger	150-250 ms	FZ	0.0966208
19	younger	150-250 ms	FZ	-0.303276
20	younger	150-250 ms	FZ	-0.502686
21	younger	150-250 ms	FZ	0.314867
22	younger	150-250 ms	FZ	-0.472866
23	younger	150-250 ms	FZ	0.842671
24	younger	150-250 ms	FZ	-0.392999
25	younger	150-250 ms	FZ	-0.622949
26	younger	150-250 ms	FZ	-1.07109
27	younger	150-250 ms	FZ	-0.496815
28	younger	150-250 ms	FZ	0.0205578
29	younger	150-250 ms	FZ	-0.534451
3	younger	150-250 ms	CZ	-0.573703
4	younger	150-250 ms	CZ	0.00286897
5	younger	150-250 ms	CZ	-0.182716
6	younger	150-250 ms	CZ	0.54754
8	younger	150-250 ms	CZ	1.08449
9	younger	150-250 ms	CZ	-0.361798
10	younger	150-250 ms	CZ	-0.210413
12	younger	150-250 ms	CZ	0.391361
13	younger	150-250 ms	CZ	-0.597343
15	younger	150-250 ms	CZ	0.929384
16	younger	150-250 ms	CZ	0.458477
17	younger	150-250 ms	CZ	1.5995
18	younger	150-250 ms	CZ	-1.09201
19	younger	150-250 ms	CZ	-0.458461
20	younger	150-250 ms	CZ	0.325341
21	younger	150-250 ms	CZ	0.151678
22	younger	150-250 ms	CZ	0.651416
23	younger	150-250 ms	CZ	0.353252
24	younger	150-250 ms	CZ	0.781279
25	younger	150-250 ms	CZ	-0.0404332
26	younger	150-250 ms	CZ	2.26842
27	younger	150-250 ms	CZ	0.647811
28	younger	150-250 ms	CZ	0.309571
29	younger	150-250 ms	CZ	-0.534894
3	younger	150-250 ms	PZ	-1.93145
4	younger	150-250 ms	PZ	-1.14507
5	younger	150-250 ms	PZ	-0.268457
6	younger	150-250 ms	PZ	1.23953
8	younger	150-250 ms	PZ	2.3202
9	younger	150-250 ms	PZ	-0.53763
10	younger	150-250 ms	PZ	-0.208625
12	younger	150-250 ms	PZ	0.284853
13	younger	150-250 ms	PZ	0.374619
15	younger	150-250 ms	PZ	1.03408
16	younger	150-250 ms	PZ	0.605271
17	younger	150-250 ms	PZ	3.3996
18	younger	150-250 ms	PZ	-2.73702
19	younger	150-250 ms	PZ	-0.915073
20	younger	150-250 ms	PZ	0.542448
21	younger	150-250 ms	PZ	-0.140664
22	younger	150-250 ms	PZ	0.861393
23	younger	150-250 ms	PZ	1.99169
24	younger	150-250 ms	PZ	1.16861
25	younger	150-250 ms	PZ	-0.979726
26	younger	150-250 ms	PZ	3.43433
27	younger	150-250 ms	PZ	1.90488
28	younger	150-250 ms	PZ	0.215971
29	younger	150-250 ms	PZ	-0.281725
3	younger	150-250 ms	OZ	-1.97006
4	younger	150-250 ms	OZ	-2.03071
5	younger	150-250 ms	OZ	-1.34711
6	younger	150-250 ms	OZ	0.488779
8	younger	150-250 ms	OZ	0.913643
9	younger	150-250 ms	OZ	-0.969749
10	younger	150-250 ms	OZ	-0.250823
12	younger	150-250 ms	OZ	-0.106292
13	younger	150-250 ms	OZ	0.507167
15	younger	150-250 ms	OZ	-0.421005
16	younger	150-250 ms	OZ	-0.142262
17	younger	150-250 ms	OZ	1.65297
18	younger	150-250 ms	OZ	-3.77615
19	younger	150-250 ms	OZ	-0.330319
20	younger	150-250 ms	OZ	0.252845
21	younger	150-250 ms	OZ	-1.90535
22	younger	150-250 ms	OZ	0.749268
23	younger	150-250 ms	OZ	3.96073
24	younger	150-250 ms	OZ	0.78766
25	younger	150-250 ms	OZ	-0.510414
26	younger	150-250 ms	OZ	3.24174
27	younger	150-250 ms	OZ	0.603257
28	younger	150-250 ms	OZ	-2.41908
29	younger	150-250 ms	OZ	-1.89136
3	younger	300-500 ms	FZ	-0.623137
4	younger	300-500 ms	FZ	-0.746244
5	younger	300-500 ms	FZ	-0.141872
6	younger	300-500 ms	FZ	-0.671363
8	younger	300-500 ms	FZ	-1.21011
9	younger	300-500 ms	FZ	-0.194629
10	younger	300-500 ms	FZ	-0.840271
12	younger	300-500 ms	FZ	-1.19367
13	younger	300-500 ms	FZ	0.1377
15	younger	300-500 ms	FZ	-0.645685
16	younger	300-500 ms	FZ	0.108185
17	younger	300-500 ms	FZ	-0.402095
18	younger	300-500 ms	FZ	-0.356312
19	younger	300-500 ms	FZ	-0.742494
20	younger	300-500 ms	FZ	0.105053
21	younger	300-500 ms	FZ	0.13277
22	younger	300-500 ms	FZ	-0.228348
23	younger	300-500 ms	FZ	1.2754
24	younger	300-500 ms	FZ	-0.620239
25	younger	300-500 ms	FZ	-1.09082
26	younger	300-500 ms	FZ	-2.16969
27	younger	300-500 ms	FZ	0.236446
28	younger	300-500 ms	FZ	-0.764936
29	younger	300-500 ms	FZ	0.0774921
3	younger	300-500 ms	CZ	0.347753
4	younger	300-500 ms	CZ	0.407328
5	younger	300-500 ms	CZ	-0.137154
6	younger	300-500 ms	CZ	1.28807
8	younger	300-500 ms	CZ	1.07262
9	younger	300-500 ms	CZ	0.465098
10	younger	300-500 ms	CZ	1.44057
12	younger	300-500 ms	CZ	0.914163
13	younger	300-500 ms	CZ	-0.988801
15	younger	300-500 ms	CZ	0.239619
16	younger	300-500 ms	CZ	0.522245
17	younger	300-500 ms	CZ	2.50624
18	younger	300-500 ms	CZ	-0.567558
19	younger	300-500 ms	CZ	0.158045
20	younger	300-500 ms	CZ	1.79492
21	younger	300-500 ms	CZ	0.859452
22	younger	300-500 ms	CZ	1.45861
23	younger	300-500 ms	CZ	1.56412
24	younger	300-500 ms	CZ	1.61303
25	younger	300-500 ms	CZ	0.232117
26	younger	300-500 ms	CZ	2.29882
27	younger	300-500 ms	CZ	1.14816
28	younger	300-500 ms	CZ	0.489628
29	younger	300-500 ms	CZ	-0.925677
3	younger	300-500 ms	PZ	0.523926
4	younger	300-500 ms	PZ	1.62923
5	younger	300-500 ms	PZ	-0.402751
6	younger	300-500 ms	PZ	3.27204
8	younger	300-500 ms	PZ	2.04307
9	younger	300-500 ms	PZ	0.855573
10	younger	300-500 ms	PZ	2.51974
12	younger	300-500 ms	PZ	0.244112
13	younger	300-500 ms	PZ	-0.3076
15	younger	300-500 ms	PZ	0.879432
16	younger	300-500 ms	PZ	1.08317
17	younger	300-500 ms	PZ	6.22215
18	younger	300-500 ms	PZ	-1.91723
19	younger	300-500 ms	PZ	-1.52875
20	younger	300-500 ms	PZ	4.47166
21	younger	300-500 ms	PZ	4.59459
22	younger	300-500 ms	PZ	3.09622
23	younger	300-500 ms	PZ	3.99775
24	younger	300-500 ms	PZ	3.87663
25	younger	300-500 ms	PZ	-0.220786
26	younger	300-500 ms	PZ	6.08593
27	younger	300-500 ms	PZ	3.65045
28	younger	300-500 ms	PZ	0.993528
29	younger	300-500 ms	PZ	-1.06646
3	younger	300-500 ms	OZ	0.231608
4	younger	300-500 ms	OZ	1.53554
5	younger	300-500 ms	OZ	-2.62003
6	younger	300-500 ms	OZ	2.68063
8	younger	300-500 ms	OZ	1.71468
9	younger	300-500 ms	OZ	1.61866
10	younger	300-500 ms	OZ	2.76426
12	younger	300-500 ms	OZ	-0.66499
13	younger	300-500 ms	OZ	0.363857
15	younger	300-500 ms	OZ	-0.223457
16	younger	300-500 ms	OZ	0.450769
17	younger	300-500 ms	OZ	7.03505
18	younger	300-500 ms	OZ	-2.56748
19	younger	300-500 ms	OZ	-2.48383
20	younger	300-500 ms	OZ	3.06968
21	younger	300-500 ms	OZ	4.80321
22	younger	300-500 ms	OZ	4.2212
23	younger	300-500 ms	OZ	6.63866
24	younger	300-500 ms	OZ	4.074
25	younger	300-500 ms	OZ	-0.799802
26	younger	300-500 ms	OZ	4.21988
27	younger	300-500 ms	OZ	3.08861
28	younger	300-500 ms	OZ	-1.86011
29	younger	300-500 ms	OZ	-2.53371
3	younger	500-700 ms	FZ	-0.262546
4	younger	500-700 ms	FZ	-1.11539
5	younger	500-700 ms	FZ	-0.492581
6	younger	500-700 ms	FZ	-0.249278
8	younger	500-700 ms	FZ	0.602044
9	younger	500-700 ms	FZ	0.266262
10	younger	500-700 ms	FZ	0.446632
12	younger	500-700 ms	FZ	-1.65037
13	younger	500-700 ms	FZ	0.0756067
15	younger	500-700 ms	FZ	-0.559211
16	younger	500-700 ms	FZ	0.0852557
17	younger	500-700 ms	FZ	-1.17572
18	younger	500-700 ms	FZ	-0.312605
19	younger	500-700 ms	FZ	0.253514
20	younger	500-700 ms	FZ	0.000456288
21	younger	500-700 ms	FZ	-0.540352
22	younger	500-700 ms	FZ	-0.0188164
23	younger	500-700 ms	FZ	0.424157
24	younger	500-700 ms	FZ	-1.04994
25	younger	500-700 ms	FZ	-0.796255
26	younger	500-700 ms	FZ	-0.363208
27	younger	500-700 ms	FZ	0.991644
28	younger	500-700 ms	FZ	-1.67193
29	younger	500-700 ms	FZ	-0.712373
3	younger	500-700 ms	CZ	0.160412
4	younger	500-700 ms	CZ	1.26175
5	younger	500-700 ms	CZ	0.386083
6	younger	500-700 ms	CZ	0.414348
8	younger	500-700 ms	CZ	0.503795
9	younger	500-700 ms	CZ	0.153816
10	younger	500-700 ms	CZ	0.470223
12	younger	500-700 ms	CZ	0.882999
13	younger	500-700 ms	CZ	-0.878038
15	younger	500-700 ms	CZ	0.335174
16	younger	500-700 ms	CZ	-0.513978
17	younger	500-700 ms	CZ	2.34328
18	younger	500-700 ms	CZ	0.428974
19	younger	500-700 ms	CZ	0.645859
20	younger	500-700 ms	CZ	2.23104
21	younger	500-700 ms	CZ	0.723082
22	younger	500-700 ms	CZ	1.228
23	younger	500-700 ms	CZ	1.56398
24	younger	500-700 ms	CZ	1.93847
25	younger	500-700 ms	CZ	-0.156088
26	younger	500-700 ms	CZ	0.590714
27	younger	500-700 ms	CZ	-0.0610161
28	younger	500-700 ms	CZ	0.615539
29	younger	500-700 ms	CZ	0.0144117
3	younger	500-700 ms	PZ	-0.79546
4	younger	500-700 ms	PZ	2.18956
5	younger	500-700 ms	PZ	0.758647
6	younger	500-700 ms	PZ	1.4247
8	younger	500-700 ms	PZ	2.81979
9	younger	500-700 ms	PZ	-0.0890973
10	younger	500-700 ms	PZ	0.778154
12	younger	500-700 ms	PZ	-0.28256
13	younger	500-700 ms	PZ	-0.0997978
15	younger	500-700 ms	PZ	0.304643
16	younger	500-700 ms	PZ	-1.12736
17	younger	500-700 ms	PZ	4.88127
18	younger	500-700 ms	PZ	0.126704
19	younger	500-700 ms	PZ	0.500204
20	younger	500-700 ms	PZ	4.79015
21	younger	500-700 ms	PZ	3.67386
22	younger	500-700 ms	PZ	2.65435
23	younger	500-700 ms	PZ	3.95913
24	younger	500-700 ms	PZ	3.97999
25	younger	500-700 ms	PZ	-0.912027
26	younger	500-700 ms	PZ	3.17153
27	younger	500-700 ms	PZ	-0.92782
28	younger	500-700 ms	PZ	1.58064
29	younger	500-700 ms	PZ	0.130883
3	younger	500-700 ms	OZ	-0.325001
4	younger	500-700 ms	OZ	1.59971
5	younger	500-700 ms	OZ	-2.89571
6	younger	500-700 ms	OZ	2.16985
8	younger	500-700 ms	OZ	5.44186
9	younger	500-700 ms	OZ	1.16776
10	younger	500-700 ms	OZ	3.383
12	younger	500-700 ms	OZ	-2.15643
13	younger	500-700 ms	OZ	0.331741
15	younger	500-700 ms	OZ	0.195928
16	younger	500-700 ms	OZ	-1.68618
17	younger	500-700 ms	OZ	5.84886
18	younger	500-700 ms	OZ	-1.22885
19	younger	500-700 ms	OZ	-0.0833652
20	younger	500-700 ms	OZ	4.69194
21	younger	500-700 ms	OZ	3.7712
22	younger	500-700 ms	OZ	4.32729
23	younger	500-700 ms	OZ	5.88512
24	younger	500-700 ms	OZ	4.75075
25	younger	500-700 ms	OZ	-0.635597
26	younger	500-700 ms	OZ	2.15528
27	younger	500-700 ms	OZ	-0.200685
28	younger	500-700 ms	OZ	-0.855058
29	younger	500-700 ms	OZ	-0.638005

## Sheet: gateopening_150_250ms
RM ANOVA
Main effects	F	p	η²p	ε
ANTERIORITY	9.785	< .001	0.179	0.573
AGE	9.168	0.004	0.169	-
Interactions
ANTERIORITY ✻ AGE	7.589	0.002	0.144	0.573
Post hoc tests
ANTERIORITY
		95% CI for Mean Difference					95% CI for Cohen's d
	Mean Difference	Lower	Upper	SE	t	Cohen's d	Lower	Upper	pbonf
Fz vs. Cz	-0.171	-0.678	0.336	0.189	-0.901	-0.15	-0.598	0.298	1
Fz vs. Pz	-0.05	-0.557	0.457	0.189	-0.265	-0.044	-0.491	0.402	1
Fz vs. Oz	0.752	0.245	1.259	0.189	3.97	0.661	0.178	1.145	< .001
Cz vs. Pz	0.12	-0.387	0.628	0.189	0.636	0.106	-0.341	0.553	1
Cz vs. Oz	0.923	0.415	1.43	0.189	4.871	0.811	0.31	1.313	< .001
Pz vs. Oz	0.802	0.295	1.309	0.189	4.235	0.706	0.217	1.194	< .001
AGE
		95% CI for Mean Difference					95% CI for Cohen's d
	Mean Difference	Lower	Upper	SE	t	Cohen's d	Lower	Upper	pbonf
older group vs. younger group	-0.718	-1.196	-0.24	0.237	-3.028	-0.632	-1.067	-0.196	0.004
ANTERIORITY × AGE
			95% CI for Mean Difference					95% CI for Cohen's d
		Mean Difference	Lower	Upper	SE	t	Cohen's d	Lower	Upper	pbonf
Fz	older group vs. younger group	0.239	-0.819	1.297	0.332	0.721	0.21	-0.723	1.144	1
Cz	older group vs. younger group	-0.553	-1.611	0.505	0.332	-1.666	-0.486	-1.417	0.445	1
Pz	older group vs. younger group	-1.109	-2.166	-0.051	0.332	-3.341	-0.975	-1.908	-0.042	0.03
Oz	older group vs. younger group	-1.451	-2.509	-0.393	0.332	-4.373	-1.276	-2.301	-0.251	< .001
older group	Fz vs. Cz	0.225	-0.638	1.088	0.271	0.832	0.198	-0.564	0.96	1
older group	Fz vs. Pz	0.624	-0.239	1.486	0.271	2.304	0.548	-0.233	1.33	0.637
older group	Fz vs. Oz	1.597	0.734	2.46	0.271	5.9	1.405	0.511	2.298	< .001
older group	Cz vs. Pz	0.398	-0.464	1.261	0.271	1.472	0.35	-0.418	1.118	1
older group	Cz vs. Oz	1.372	0.509	2.235	0.271	5.068	1.206	0.346	2.067	< .001
older group	Pz vs. Oz	0.973	0.111	1.836	0.271	3.596	0.856	0.044	1.668	0.013
younger group	Fz vs. Cz	-0.567	-1.411	0.278	0.265	-2.138	-0.498	-1.242	0.245	0.96
younger group	Fz vs. Pz	-0.724	-1.569	0.12	0.265	-2.733	-0.637	-1.381	0.108	0.199
younger group	Fz vs. Oz	-0.093	-0.938	0.751	0.265	-0.352	-0.082	-0.826	0.662	1
younger group	Cz vs. Pz	-0.158	-1.002	0.687	0.265	-0.595	-0.139	-0.883	0.606	1
younger group	Cz vs. Oz	0.473	-0.371	1.318	0.265	1.787	0.416	-0.327	1.16	1
younger group	Pz vs. Oz	0.631	-0.214	1.476	0.265	2.381	0.555	-0.192	1.302	0.522
Bayesian RM ANOVA
Model Comparison (first 10)
Models	P(M)	P(M|data)	BFM	BF10	error %
Null model (incl. subject and random slopes)	0.2	7.276×10-7	2.910×10-6	1
ANTERIORITY + AGE + ANTERIORITY ✻ AGE	0.2	0.996	927.888	1.369×10+6	1.254
ANTERIORITY + AGE	0.2	0.004	0.016	5324.28	1.233
ANTERIORITY	0.2	4.115×10-4	0.002	565.534	2.376
AGE	0.2	6.288×10-6	2.515×10-5	8.642	2.153
Analysis of Effects
Effects	P(incl)	P(excl)	P(incl|data)	P(excl|data)	BFincl
ANTERIORITY	0.4	0.4	0.004	7.015×10-6	610.869
AGE	0.4	0.4	0.004	4.122×10-4	9.413
ANTERIORITY ✻ AGE	0.2	0.2	0.996	0.004	257.032
Post hoc tests
ANTERIORITY
	Prior Odds	Posterior Odds	BF10, U	error %
Fz vs. Cz	0.414	12.243	29.557	3.400×10-8
Fz vs. Pz	0.414	73.006	176.251	1.231×10-9
Fz vs. Oz	0.414	1.07	2.582	9.710×10-7
Cz vs. Pz	0.414	15.206	36.71	2.319×10-8
Cz vs. Oz	0.414	0.116	0.281	0.048
Pz vs. Oz	0.414	2.18	5.264	4.129×10-7
AGE
	Prior Odds	Posterior Odds	BF10, U	error %
older group vs. younger group	1	33.246	33.246	8.254×10-8

## Sheet: gateopening_300_500ms
RM ANOVA
Main effects	F	p	η²p	ε
ANTERIORITY	10.337	< .001	0.187	0.48
AGE	5.675	0.021	0.112	-
Interactions
ANTERIORITY ✻ AGE	7.568	0.003	0.144	0.48
Post hoc tests
ANTERIORITY
		95% CI for Mean Difference					95% CI for Cohen's d
	Mean Difference	Lower	Upper	SE	t	Cohen's d	Lower	Upper	pbonf
Fz vs. Cz	-0.612	-1.257	0.034	0.241	-2.537	-0.39	-0.805	0.024	0.074
Fz vs. Pz	-1.303	-1.949	-0.657	0.241	-5.404	-0.831	-1.274	-0.388	< .001
Fz vs. Oz	-0.9	-1.546	-0.255	0.241	-3.734	-0.574	-0.996	-0.152	0.002
Cz vs. Pz	-0.691	-1.337	-0.046	0.241	-2.867	-0.441	-0.872	-0.009	0.029
Cz vs. Oz	-0.288	-0.934	0.357	0.241	-1.196	-0.184	-0.6	0.232	1
Pz vs. Oz	0.403	-0.243	1.048	0.241	1.67	0.257	-0.162	0.676	0.583
AGE
		95% CI for Mean Difference					95% CI for Cohen's d
	Mean Difference	Lower	Upper	SE	t	Cohen's d	Lower	Upper	pbonf
older group vs. younger group	-0.833	-1.536	-0.129	0.349	-2.382	-0.531	-0.994	-0.068	0.021
ANTERIORITY × AGE
			95% CI for Mean Difference					95% CI for Cohen's d
		Mean Difference	Lower	Upper	SE	t	Cohen's d	Lower	Upper	pbonf
Fz	older group vs. younger group	0.453	-1.011	1.917	0.458	0.99	0.289	-0.649	1.227	1
Cz	older group vs. younger group	-0.721	-2.185	0.743	0.458	-1.576	-0.46	-1.407	0.487	1
Pz	older group vs. younger group	-1.538	-3.002	-0.074	0.458	-3.362	-0.981	-1.972	0.01	0.03
Oz	older group vs. younger group	-1.524	-2.988	-0.06	0.458	-3.33	-0.972	-1.952	0.009	0.033
older group	Fz vs. Cz	-0.025	-1.123	1.073	0.345	-0.072	-0.016	-0.719	0.687	1
older group	Fz vs. Pz	-0.308	-1.406	0.791	0.345	-0.893	-0.196	-0.902	0.51	1
older group	Fz vs. Oz	0.088	-1.01	1.186	0.345	0.255	0.056	-0.647	0.759	1
older group	Cz vs. Pz	-0.283	-1.381	0.816	0.345	-0.821	-0.18	-0.886	0.525	1
older group	Cz vs. Oz	0.113	-0.985	1.211	0.345	0.327	0.072	-0.631	0.775	1
older group	Pz vs. Oz	0.396	-0.703	1.494	0.345	1.148	0.252	-0.453	0.958	1
younger group	Fz vs. Cz	-1.199	-2.274	-0.124	0.337	-3.553	-0.764	-1.457	-0.072	0.015
younger group	Fz vs. Pz	-2.299	-3.374	-1.223	0.337	-6.813	-1.466	-2.221	-0.711	< .001
younger group	Fz vs. Oz	-1.889	-2.964	-0.813	0.337	-5.598	-1.204	-1.927	-0.481	< .001
younger group	Cz vs. Pz	-1.1	-2.175	-0.025	0.337	-3.26	-0.701	-1.429	0.027	0.039
younger group	Cz vs. Oz	-0.69	-1.765	0.385	0.337	-2.045	-0.44	-1.144	0.264	1
younger group	Pz vs. Oz	0.41	-0.665	1.485	0.337	1.215	0.261	-0.433	0.956	1
Bayesian RM ANOVA
Model Comparison (first 10)
Models	P(M)	P(M|data)	BFM	BF10	error %
Null model (incl. subject and random slopes)	0.2	8.594×10-7	3.438×10-6	1
ANTERIORITY + AGE + ANTERIORITY ✻ AGE	0.2	0.995	746.44	1.157×10+6	1.306
ANTERIORITY + AGE	0.2	0.004	0.016	4557.93	1.275
ANTERIORITY	0.2	0.001	0.006	1640.6	2.309
AGE	0.2	2.172×10-6	8.687×10-6	2.527	1.97
Analysis of Effects
Effects	P(incl)	P(excl)	P(incl|data)	P(excl|data)	BFincl
ANTERIORITY	0.4	0.4	0.005	3.031×10-6	1757.51
AGE	0.4	0.4	0.004	0.001	2.778
ANTERIORITY ✻ AGE	0.2	0.2	0.995	0.004	253.923
Post hoc tests
ANTERIORITY
	Prior Odds	Posterior Odds	BF10, U	error %
Fz vs. Cz	0.414	12.243	29.557	3.400×10-8
Fz vs. Pz	0.414	73.006	176.251	1.231×10-9
Fz vs. Oz	0.414	1.07	2.582	9.710×10-7
Cz vs. Pz	0.414	15.206	36.71	2.319×10-8
Cz vs. Oz	0.414	0.116	0.281	0.048
Pz vs. Oz	0.414	2.18	5.264	4.129×10-7
AGE
	Prior Odds	Posterior Odds	BF10, U	error %
older group vs. younger group	1	33.246	33.246	8.254×10-8

[truncated: 5 more sheets: gateopening_500_700ms, gateclosing_amp_data, gateclosing_150_300ms, gateclosing_300_600ms, Notes]
